# Supplementary material for: Evolutionary and phylogenetic analyses of 11 Cerasus species based on the complete chloroplast genome
Source: Front Plant Sci. 2023 Mar 3;14:1070600. doi: 10.3389/fpls.2023.1070600 (PMC10022824; doi:10.3389/fpls.2023.1070600)
Supplement: Supplementary file 3 [file Table_2.xlsx]

## Sheet: Table S2A
	Table S2A Nucleotide diversity (Pi) values of 135 plastid genes of 12 Cerasus species, including the 11 species analyzed in this study and plastomes of an additional species, computed by DnaSP v.6.
	No.	Gene Name	Minimum	Maximum	Length	Direction	Pi	S
	1	trnH-GUG	47	120	74	reverse	0	0
	2	psbA	391	1452	1062	reverse	0.00073	3
	3	trnK-UUU	1706	4306	2601	reverse	0.00446	32
	4	matK	2017	3531	1515	reverse	0.00455	18
	5	rps16	5274	6408	1135	reverse	0.00478	19
	6	trnQ-UUG	7097	7168	72	reverse	0	0
	7	psbK	7610	7789	180	forward	0	0
	8	psbI	8021	8131	111	forward	0	0
	9	trnS-GCU	8281	8368	88	reverse	0	0
	10	trnG-UCC	8732	9514	783	forward	0.00465	11
	11	trnR-UCU	9635	9706	72	forward	0	0
	12	atpA	10181	11704	1524	reverse	0.00215	12
	13	atpF	11758	13059	1302	reverse	0.0029	12
	14	atpH	13499	13744	246	reverse	0.00191	2
	15	atpI	14917	15660	744	reverse	0.00145	4
	16	rps2	15881	16591	711	reverse	0.00241	5
	17	rpoC2	16844	20950	4107	reverse	0.00307	40
	18	rpoC1	21133	23949	2817	reverse	0.00232	20
	19	rpoB	23981	27193	3213	reverse	0.00197	22
	20	trnC-GCA	28380	28460	81	forward	0.00232	1
	21	petN	29351	29440	90	forward	0	0
	22	psbM	30645	30749	105	reverse	0.00289	1
	23	trnD-GUC	31929	32002	74	reverse	0	0
	24	trnY-GUA	32446	32529	84	reverse	0	0
	25	trnE-UUC	32589	32661	73	reverse	0	0
	26	trnT-GGU	33113	33184	72	forward	0	0
	27	psbD	34407	35468	1062	forward	0.00084	2
	28	psbC	35416	36837	1422	forward	0.00235	10
	29	trnS-UGA	37087	37179	93	reverse	0	0
	30	psbZ	37539	37727	189	forward	0.00088	1
	31	trnG-GCC	37995	38065	71	forward	0.00235	1
	32	trnfM-CAU	38221	38294	74	reverse	0	0
	33	rps14	38457	38759	303	reverse	0.00135	1
	34	psaB	38891	41095	2205	reverse	0.00101	9
	35	psaA	41121	43373	2253	reverse	0.00216	15
	36	ycf3	44090	46086	1997	reverse	0.00238	17
	37	trnS-GGA	46700	46786	87	forward	0	0
	38	rps4	47080	47685	606	reverse	0.00233	6
	39	trnT-UGU	48071	48143	73	reverse	0	0
	40	trnL-UAA	49123	49723	601	forward	0.0028	7
	41	trnF-GAA	50109	50181	73	forward	0	0
	42	ndhJ	50952	51428	477	reverse	0.00035	1
	43	ndhK	51556	52236	681	reverse	0.00162	5
	44	ndhC	52290	52652	363	reverse	0.00213	3
	45	trnV-UAC	53303	53967	665	reverse	0.00212	6
	46	trnM-CAU	54142	54213	72	forward	0	0
	47	atpE	54466	54867	402	reverse	0.00464	6
	48	atpB	54890	56368	1479	reverse	0.00145	8
	49	rbcL	57106	58533	1428	forward	0.00555	20
	50	accD	59159	60655	1497	forward	0.00318	17
	51	psaI	61439	61552	114	forward	0	0
	52	ycf4	61958	62512	555	forward	0.00344	6
	53	cemA	63073	63762	690	forward	0.0027	6
	54	petA	63977	64939	963	forward	0.00225	7
	55	psbJ	65921	66043	123	reverse	0	0
	56	psbL	66166	66282	117	reverse	0	0
	57	psbF	66305	66424	120	reverse	0.00253	1
	58	psbE	66434	66685	252	reverse	0.00066	1
	59	petL	67967	68062	96	forward	0.00174	1
	60	petG	68233	68346	114	forward	0	0
	61	trnW-CCA	68472	68545	74	reverse	0	0
	62	trnP-UGG	68682	68755	74	reverse	0	0
	63	psaJ	69151	69285	135	forward	0.0074	3
	64	rpl33	69768	69968	201	forward	0.00234	2
	65	rps18	70145	70447	303	forward	0.001	1
	66	rpl20	70585	70938	354	reverse	0.00094	2
	67	clpP	72017	74095	2079	reverse	0.00511	29
	68	psbB	74546	76072	1527	forward	0.00135	8
	69	psbT	76251	76358	108	forward	0	0
	70	psbN	76420	76551	132	reverse	0	0
	71	psbH	76670	76894	225	forward	0.00135	1
	72	petB	77017	78417	1401	forward	0.00475	23
	73	petD	78605	79832	1228	forward	0.0019	8
	74	rpoA	80069	81049	981	reverse	0.00395	11
	75	rps11	81114	81530	417	reverse	0.00349	3
	76	rpl36	81680	81793	114	reverse	0.00146	1
	77	infA	82117	82140	24	reverse	0.00725	1
	78	rps8	82257	82661	405	reverse	0	0
	79	rpl14	82837	83205	369	reverse	0.00127	2
	80	rpl16	83345	84799	1455	reverse	0.00397	19
	81	rps3	84951	85607	657	reverse	0.00383	8
	82	rpl22	85737	86162	426	reverse	0.00181	3
	83	rps19	86234	86512	279	reverse	0.00109	1
	84	rpl2	86583	88084	1502	reverse	0.00051	3
	85	rpl23	88103	88384	282	reverse	0	0
	86	trnI-CAU	88550	88623	74	reverse	0	0
	87	ycf2	88712	95545	6834	forward	0.00076	15
	88	ycf15	95798	95923	126	forward	0.00241	1
	89	trnL-CAA	96498	96578	81	reverse	0	0
	90	ndhB	97191	99403	2213	reverse	0.00035	3
	91	rps7	99733	100200	468	reverse	0.00104	1
	92	rps12	100253	101046	794	reverse	0	0
	93	trnV-GAC	102750	102821	72	forward	0	0
	94	rrn16	103049	104539	1491	forward	0	0
	95	trnI-GAU	104836	105855	1020	forward	0.00117	3
	96	trnA-UGC	105920	106799	880	forward	0.00019	1
	97	rrn23	106963	109771	2809	forward	0.00015	1
	98	rrn4.5	109870	109972	103	forward	0	0
	99	rrn5	110195	110315	121	forward	0	0
	100	trnR-ACG	110576	110649	74	forward	0	0
	101	trnN-GUU	111229	111300	72	reverse	0	0
	102	ycf1	111626	112681	1056	forward	0.00096	6
	103	ndhF	112658	114895	2238	reverse	0.00425	29
	104	rpl32	115821	115979	159	forward	0.00317	2
	105	trnS-AGA	116554	116658	105	reverse	0.00672	2
	106	trnL-UAG	117439	117518	80	forward	0	0
	107	ccsA	117607	118575	969	forward	0.00299	8
	108	ndhD	118871	120373	1503	reverse	0.00273	13
	109	psaC	120495	120740	246	reverse	0.00123	1
	110	ndhE	121011	121316	306	reverse	0.00099	1
	111	ndhG	121556	122086	531	reverse	0.00237	4
	112	ndhI	122490	123005	516	reverse	0.00122	2
	113	ndhA	123078	125313	2236	reverse	0.00376	31
	114	ndhH	125315	126496	1182	reverse	0.00228	9
	115	rps15	126600	126872	273	reverse	0.00777	8
	116	ycf1	127274	132880	5607	reverse	0.00553	104
	117	trnN-GUU	133206	133277	72	forward	0	0
	118	trnR-ACG	133857	133930	74	reverse	0	0
	119	rrn5	134191	134311	121	reverse	0	0
	120	rrn4.5	134534	134636	103	reverse	0	0
	121	rrn23	134735	137543	2809	reverse	0.00015	1
	122	trnA-UGC	137707	138586	880	reverse	0.00019	1
	123	trnI-GAU	138651	139670	1020	reverse	0.00117	3
	124	rrn16	139967	141457	1491	reverse	0	0
	125	trnV-GAC	141685	141756	72	reverse	0	0
	126	rps12	143460	144253	794	forward	0	0
	127	rps7	144306	144773	468	forward	0.00104	1
	128	ndhB	145103	147315	2213	forward	0.00035	3
	129	trnL-CAA	147928	148008	81	forward	0	0
	130	ycf15	148678	148806	129	reverse	0	0
	131	ycf2	148961	155794	6834	reverse	0.00076	15
	132	trnI-CAU	155883	155956	74	forward	0	0
	133	rpl23	156122	156403	282	forward	0	0
	134	rpl2	156422	157923	1502	forward	0.00051	3
	135	rps19	157994	5	246	forward	0	0
	Pi: Nucleotide diversity
	S: Number of polymorphic (segregating) sites

## Sheet: Table S2B
	Table S2B Nucleotide diversity (Pi) analysis of 133 intergenic regions (IGRs) of the plastomes of 12 Cerasus species (including P. pseudocerasus, downloaded from NCBI: NC_030599) computed by DnaSP v.6.
	No.	IGR Name	Minimum	Maximum	Length	Pi	S
	1	rps19-trnG-GUU	40	46	7	0.06926	1
	2	trnG-GUU-psbA	121	390	270	0.00619	7
	3	psbA-matK	1453	2016	564	0.00435	7
	4	psbA-trnK-UUU	1453	1705	253	0.00311	2
	5	matK-rps16	3532	5273	1742	0.00682	33
	6	trnK-UUU--rps16	4307	5273	967	0.00933	24
	7	rps16-trnQ-UUG	6409	7096	688	0.01158	20
	8	trnQ-UUU-psbK	7169	7609	441	0.00248	2
	9	psbK-psbl	7790	8020	231	0.00544	4
	10	psbl-trnS-GCU	8132	8280	149	0.02652	10
	11	trnS-GCU-trnG-UCC	8369	8731	363	0.00628	8
	12	trnG-UCC-trnR-UCU	9515	9634	120	0.00544	4
	13	trnR-UCU-atpA	9707	10180	474	0.03546	25
	14	atpA-atpF	11705	11757	53	0.00314	1
	15	atpF-atpH	13060	13498	439	0.00361	7
	16	atpH-atpI	13746	14916	1171	0.00439	17
	17	atpI-rps2	15661	15880	220	0.00076	1
	18	rps2-rpoC2	16592	16843	252	0.01065	9
	19	rpoC2-rpoC1	20951	21132	182	0.00702	5
	20	rpoC1-rpoB	23950	23980	31	0.00978	1
	21	rpoB-trnC-GCA	27194	28379	1186	0.00486	21
	22	trnC-GCA-petN	28461	29350	890	0.00637	10
	23	petN-psbM	29441	30644	1204	0.01195	43
	24	psbM-trnD-GUC	30750	31928	1179	0.00921	30
	25	trnD-GUC-trnY-GUA	32003	32445	443	0.00587	8
	26	trnY-GUA-trnE-UUC	32530	32588	59	0.00822	1
	27	trnE-UUC-trnT-GGU	32662	33112	451	0.0047	6
	28	trnT-GGU-psbD	33185	34406	1222	0.00767	25
	29	psbC-trnS-UGA	36838	37086	249	0.02434	14
	30	trnS-UGA-psbZ	37180	37538	359	0.00187	3
	31	psbZ-trnG-GCC	37728	37994	267	0.01334	9
	32	trnG-GCC-trnfM-CAU	38066	38220	155	0.01046	5
	33	trnfM-CAU-rps14	38295	38456	162	0.00103	1
	34	rps14-psaB	38760	38890	131	0.01191	5
	35	psaB-psaA	41096	41120	25	0	0
	36	psaA-ycf3	43374	44089	716	0.00387	9
	37	ycf3-trnS-GGA	46087	46699	613	0.00395	10
	38	trnS-GGA-rps4	46787	47079	293	0.00848	10
	39	rps4-trnT-UGU	47686	48070	385	0.00619	8
	40	trnT-UGU-trnL-UAA	48144	49122	979	0.00882	30
	41	trnL-UAA-trnF-GAA	49724	50108	385	0.00652	6
	42	trnF-GAA-ndhJ	50182	50951	770	0.00708	20
	43	ndhJ-ndhK	51429	51555	127	0.00382	1
	44	ndhK-ndhC	52237	52289	53	0	0
	45	ndhC-trnV-UAC	52653	53302	650	0.02852	49
	46	trnV-UAC-trnM-CAU	53968	54141	174	0.00102	1
	47	trnM-CAU-atpE	54214	54465	252	0.01035	8
	48	atpE-atpB	54868	54889	22	0	0
	49	atpB-rbcL	56369	57105	737	0.00393	9
	50	rbcL-accD	58534	59158	625	0.00348	8
	52	accD-psaI	60656	61438	783	0.00716	17
	53	psaI-ycf4	61553	61957	405	0.00683	10
	54	ycf4-cemA	62513	63072	560	0.00777	12
	55	cemA-petA	63763	63976	214	0.00333	2
	56	petA-psbJ	64940	65920	981	0.00663	20
	57	psbJ-psbL	66044	66165	122	0	0
	58	psbL-psbF	66283	66304	22	0	0
	59	psbF-psbE	66425	66433	9	0	0
	60	psbE-petL	66686	67966	1281	0.00913	41
	61	petL-petG	68063	68232	170	0.00285	1
	62	petG-trnW-CCA	68347	68471	125	0.00525	2
	63	trnW-CCA-trnP-UGG	68546	68681	136	0.0137	4
	64	trnP-UGG-psaJ	68756	69150	395	0.00244	4
	65	psaJ-rpl33	69286	69767	482	0.01074	14
	66	rpl33-rps18	69969	70144	176	0.01703	15
	67	rps18-rpl20	70448	70584	137	0	0
	68	rpl20-clpP	70939	72016	1078	0.00272	10
	69	clpP-psbB	74096	74545	450	0.00576	9
	70	psbB-psbT	76073	76250	178	0.00264	2
	71	psbT-psbN	76359	76419	61	0	0
	72	psbN-psbH	76552	76669	118	0	0
	73	psbH-petB	76895	77016	122	0	0
	74	petB-petD	78418	78604	187	0	0
	75	petD-rpoA	79833	80068	236	0.00965	8
	76	rpoA-rps11	81050	81113	64	0	0
	77	rps11-rpl36	81531	81679	149	0.00278	1
	78	rpl36-infA	81794	82118	325	0.00797	6
	79	infA-rps8	82141	82256	116	0.00405	2
	80	rps8-rpl14	82662	82836	175	0.00545	3
	81	rpl14-rpl16	83206	83344	139	0.00129	1
	82	rpl16-rps3	84800	84950	151	0.00347	3
	83	rps3-rpl22	85608	85736	129	0.00391	3
	84	rpl22-rps19	86163	86233	71	0.00466	1
	85	rps19-rpl2	86513	86582	70	0.00238	1
	86	rpl2-rpl23	88085	88102	18	0	0
	87	rpl23-trnI-CAU	88385	88549	165	0	0
	88	trnI-CAU-ycf2	88624	88711	88	0	0
	89	ycf2-ycf15	95546	95797	252	0	0
	90	ycf15-trnL-CAA	95924	96497	574	0.00177	3
	91	trnL-CAA-ndhB	96579	97190	612	0.00396	5
	92	ndhB-rps7	99404	99732	329	0	0
	93	rps7-rps12	100201	100252	52	0	0
	94	rps12-trnV-GAC	101047	102749	1703	0.00038	3
	95	trnV-GAC-rrn16	102822	103048	227	0	0
	96	rrn16-trnI-GAU	104540	104835	296	0.007	11
	97	trnI-GAU-trnA-UGC	105856	105919	64	0	0
	98	trnA-UGC-rrn23	106800	106962	163	0.00297	1
	99	rrn23-rrn4.5	109772	109869	98	0	0
	100	rrn4.5-rrn5	109973	110194	222	0.00355	2
	101	rrn5-trnR-ACG	110316	110570	255	0	0
	102	trnR-ACG-trnN-GUU	110650	111228	579	0.00447	9
	103	trnN-GUU-ycf1	111301	111625	325	0	0
	104	ycf1-rpl32	114896	115820	925	0.00932	37
	105	rpl32-trnS-AGA	115980	116553	574	0.01975	33
	106	trnS-AGA-trnL-UAG	116659	117438	780	0.00794	21
	107	trnL-UAG-ccsA	117519	117606	88	0.01085	3
	108	ccsA-ndhD	118576	118870	295	0.02734	28
	109	ndhD-psaC	120374	120494	121	0.00877	3
	110	psaC-ndhE	120741	121010	270	0.01164	11
	111	ndhE-ndhG	121317	121555	239	0.00171	1
	112	ndhG-ndhI	122087	122489	403	0.00807	12
	113	ndhI-ndhA	123006	123077	72	0	0
	114	ndhH-rps15	126497	126599	103	0.00912	4
	115	rps15-ycf1	126873	127273	401	0.00837	9
	116	ycf1-trnN-GUU	132881	133205	325	0	0
	117	trnN-GUU-trnR-ACG	133278	133856	579	0.00395	8
	118	trnR-ACG-rrn5	133936	134190	255	0	0
	119	rrn5-rrn4.5	134312	134533	222	0.00355	2
	120	rrn4.5-rrn23	134637	134734	98	0	0
	121	rrn23-trnA-UGC	137544	137706	163	0.00297	1
	122	trnA-UGC-trnI-GAU	138587	138650	64	0	0
	123	trnI-GAU-rrn16	139671	139966	296	0.00732	13
	124	rrn16-trnV-GAC	141458	141684	227	0	0
	125	trnV-GAC-rps12	141757	143459	1703	0.00038	3
	126	rps12-rps7	144254	144305	52	0	0
	127	rps7-ndhB	144774	145102	329	0	0
	128	ndhB-trnL-CAA	147316	147927	612	0.00396	5
	129	trnL-CAA-ycf15	148009	148677	669	0.00197	4
	130	ycf15-ycf2	148807	148960	154	0	0
	131	ycf2-trnI-CAU	155795	155882	88	0	0
	132	trnI-CAU-rpl23	155957	156121	165	0	0
	133	rpl23-rpl2	156404	156421	18	0	0
	134	rpl2-rps19	157924	157993	70	0.00238	1
