# Supplementary material for: Evolutionary and phylogenetic analyses of 11 Cerasus species based on the complete chloroplast genome
Source: Front Plant Sci. 2023 Mar 3;14:1070600. doi: 10.3389/fpls.2023.1070600 (PMC10022824; doi:10.3389/fpls.2023.1070600)
Supplement: Supplementary file 4 [file Table_3.xlsx]

## Sheet: Table S3
	Table S3 Polymorphism of 12 Cerasus species (including P. pseudocerasus downloaded from NCBI: NC030599) based on nucleotide alignment.
	Name	Minimum	Maximum	Length	Change	Polymorphism Type	Variant Frequency
	C	1586	1586	1	T -> C	SNP (transition)	0.364
	T	1836	1836	1	C -> T	SNP (transition)	0.364
	T	2052	2052	1	C -> T	SNP (transition)	0.455
	A	3063	3063	1	G -> A	SNP (transition)	0.364
	C	3090	3090	1	T -> C	SNP (transition)	0.818
	G	3666	3666	1	A -> G	SNP (transition)	0.364
	G	4457	4457	1	A -> G	SNP (transition)	0.364
	A	4879	4879	1	G -> A	SNP (transition)	0.273
	A	5187	5187	1	G -> A	SNP (transition)	0.364
	T	5226	5226	1	C -> T	SNP (transition)	0.364
	G	5612	5612	1	A -> G	SNP (transition)	0.364
	T	5634	5634	1	C -> T	SNP (transition)	0.273
	A	5670	5670	1	G -> A	SNP (transition)	0.364
	A	5688	5688	1	G -> A	SNP (transition)	0.364
	T	6431	6431	1	C -> T	SNP (transition)	0.364
	A	7478	7478	1	G -> A	SNP (transition)	0.364
	G	8068	8068	1	A -> G	SNP (transition)	0.273
	C	8269	8269	1	T -> C	SNP (transition)	0.364
	A	9425	9425	1	G -> A	SNP (transition)	0.364
	A	11915	11915	1	G -> A	SNP (transition)	0.364
	A	12203	12203	1	G -> A	SNP (transition)	0.364
	T	12770	12770	1	C -> T	SNP (transition)	0.909
	C	15164	15164	1	T -> C	SNP (transition)	0.909
	T	16014	16014	1	C -> T	SNP (transition)	0.364
	A	18833	18833	1	G -> A	SNP (transition)	0.364
	G	19234	19234	1	A -> G	SNP (transition)	0.364
	C	19636	19636	1	T -> C	SNP (transition)	0.364
	G	21023	21023	1	A -> G	SNP (transition)	0.818
	G	22610	22610	1	A -> G	SNP (transition)	0.364
	A	22865	22865	1	G -> A	SNP (transition)	0.364
	T	23056	23056	1	C -> T	SNP (transition)	0.364
	A	23496	23496	1	G -> A	SNP (transition)	0.364
	A	23948	23948	1	G -> A	SNP (transition)	0.364
	C	24217	24217	1	T -> C	SNP (transition)	0.364
	T	24646	24646	1	C -> T	SNP (transition)	0.273
	T	26194	26194	1	C -> T	SNP (transition)	0.909
	C	27268	27268	1	T -> C	SNP (transition)	0.909
	A	27387	27387	1	G -> A	SNP (transition)	0.364
	T	28109	28109	1	C -> T	SNP (transition)	0.273
	A	28185	28185	1	G -> A	SNP (transition)	0.455
	T	28380	28380	1	C -> T	SNP (transition)	0.364
	C	28409	28409	1	T -> C	SNP (transition)	0.364
	G	28542	28542	1	A -> G	SNP (transition)	0.364
	C	28598	28598	1	T -> C	SNP (transition)	0.364
	T	29655	29655	1	C -> T	SNP (transition)	0.364
	T	29830	29830	1	C -> T	SNP (transition)	0.364
	C	29887	29887	1	T -> C	SNP (transition)	0.364
	T	30110	30110	1	C -> T	SNP (transition)	0.364
	T	30465	30465	1	C -> T	SNP (transition)	0.364
	T	30961	30961	1	C -> T	SNP (transition)	0.364
	T	31123	31123	1	C -> T	SNP (transition)	0.909
	G	31146	31146	1	A -> G	SNP (transition)	0.364
	C	31228	31228	1	T -> C	SNP (transition)	0.364
	G	31260	31260	1	A -> G	SNP (transition)	0.273
	G	31669	31669	1	A -> G	SNP (transition)	0.364
	C	31964	31964	1	T -> C	SNP (transition)	0.818
	C	33197	33197	1	T -> C	SNP (transition)	0.364
	G	33397	33397	1	A -> G	SNP (transition)	0.364
	T	33517	33517	1	C -> T	SNP (transition)	0.909
	A	33937	33937	1	G -> A	SNP (transition)	0.364
	C	34700	34700	1	T -> C	SNP (transition)	0.273
	C	36264	36264	1	T -> C	SNP (transition)	0.364
	T	36321	36321	1	C -> T	SNP (transition)	0.364
	C	38494	38494	1	T -> C	SNP (transition)	0.273
	T	39429	39429	1	C -> T	SNP (transition)	0.364
	T	39456	39456	1	C -> T	SNP (transition)	0.909
	A	41446	41446	1	G -> A	SNP (transition)	0.364
	A	42147	42147	1	G -> A	SNP (transition)	0.909
	C	42761	42761	1	T -> C	SNP (transition)	0.727
	G	43290	43290	1	A -> G	SNP (transition)	0.364
	C	43309	43309	1	T -> C	SNP (transition)	0.364
	A	44222	44222	1	G -> A	SNP (transition)	0.364
	A	46415	46415	1	G -> A	SNP (transition)	0.364
	A	47855	47855	1	G -> A	SNP (transition)	0.364
	A	47980	47980	1	G -> A	SNP (transition)	0.364
	C	48152	48152	1	T -> C	SNP (transition)	0.909
	A	48489	48489	1	G -> A	SNP (transition)	0.909
	A	48740	48740	1	G -> A	SNP (transition)	0.364
	G	50282	50282	1	A -> G	SNP (transition)	0.364
	A	52625	52625	1	G -> A	SNP (transition)	0.364
	C	52816	52816	1	T -> C	SNP (transition)	0.273
	A	52923	52923	1	G -> A	SNP (transition)	0.273
	G	54015	54015	1	A -> G	SNP (transition)	0.273
	A	54495	54495	1	G -> A	SNP (transition)	0.364
	A	54748	54748	1	G -> A	SNP (transition)	0.364
	G	54850	54850	1	A -> G	SNP (transition)	0.909
	C	56225	56225	1	T -> C	SNP (transition)	0.364
	T	56396	56396	1	C -> T	SNP (transition)	0.364
	G	56502	56502	1	A -> G	SNP (transition)	0.909
	G	56896	56896	1	A -> G	SNP (transition)	0.364
	T	57227	57227	1	C -> T	SNP (transition)	0.364
	A	57746	57746	1	G -> A	SNP (transition)	0.364
	T	57818	57818	1	C -> T	SNP (transition)	0.273
	A	58701	58701	1	G -> A	SNP (transition)	0.364
	G	59508	59508	1	A -> G	SNP (transition)	0.909
	A	60821	60821	1	G -> A	SNP (transition)	0.364
	T	61268	61268	1	C -> T	SNP (transition)	0.455
	T	62099	62099	1	C -> T	SNP (transition)	0.364
	T	62416	62416	1	C -> T	SNP (transition)	0.364
	C	62695	62695	1	T -> C	SNP (transition)	0.364
	C	63459	63459	1	T -> C	SNP (transition)	0.273
	A	63733	63733	1	G -> A	SNP (transition)	0.364
	C	64850	64850	1	T -> C	SNP (transition)	0.364
	C	65342	65342	1	T -> C	SNP (transition)	0.909
	T	65425	65425	1	C -> T	SNP (transition)	0.364
	G	66496	66496	1	A -> G	SNP (transition)	0.364
	T	66563	66563	1	C -> T	SNP (transition)	0.364
	C	68265	68265	1	T -> C	SNP (transition)	0.364
	A	68910	68910	1	G -> A	SNP (transition)	0.364
	C	68952	68952	1	T -> C	SNP (transition)	0.909
	G	69005	69005	1	A -> G	SNP (transition)	0.364
	C	69635	69635	1	T -> C	SNP (transition)	0.818
	C	71684	71684	1	T -> C	SNP (transition)	0.364
	C	72075	72075	1	T -> C	SNP (transition)	0.545
	A	72629	72629	1	G -> A	SNP (transition)	0.273
	A	73045	73045	1	G -> A	SNP (transition)	0.364
	A	73330	73330	1	G -> A	SNP (transition)	0.364
	T	73375	73375	1	C -> T	SNP (transition)	0.909
	G	76863	76863	1	A -> G	SNP (transition)	0.364
	C	77606	77606	1	T -> C	SNP (transition)	0.909
	C	77669	77669	1	T -> C	SNP (transition)	0.909
	C	77841	77841	1	T -> C	SNP (transition)	0.818
	T	77852	77852	1	C -> T	SNP (transition)	0.909
	T	78544	78544	1	C -> T	SNP (transition)	0.273
	A	78736	78736	1	G -> A	SNP (transition)	0.273
	C	79082	79082	1	T -> C	SNP (transition)	0.818
	A	79994	79994	1	G -> A	SNP (transition)	0.364
	T	80282	80282	1	C -> T	SNP (transition)	0.455
	G	80486	80486	1	A -> G	SNP (transition)	0.364
	G	80967	80967	1	A -> G	SNP (transition)	0.364
	G	81009	81009	1	A -> G	SNP (transition)	0.364
	T	83067	83067	1	C -> T	SNP (transition)	0.364
	A	83090	83090	1	G -> A	SNP (transition)	0.364
	A	83335	83335	1	G -> A	SNP (transition)	0.364
	T	83429	83429	1	C -> T	SNP (transition)	0.364
	A	83667	83667	1	G -> A	SNP (transition)	0.364
	C	84009	84009	1	T -> C	SNP (transition)	0.909
	T	84987	84987	1	C -> T	SNP (transition)	0.364
	T	91585	91585	1	C -> T	SNP (transition)	0.364
	A	92154	92154	1	G -> A	SNP (transition)	0.364
	T	95530	95530	1	C -> T	SNP (transition)	0.818
	T	110466	110466	1	C -> T	SNP (transition)	0.364
	T	112614	112614	1	C -> T	SNP (transition)	0.273
	T	112864	112864	1	C -> T	SNP (transition)	0.364
	A	113661	113661	1	G -> A	SNP (transition)	0.364
	A	113845	113845	1	G -> A	SNP (transition)	0.364
	G	113917	113917	1	A -> G	SNP (transition)	0.364
	G	114807	114807	1	A -> G	SNP (transition)	0.909
	T	114849	114849	1	C -> T	SNP (transition)	0.364
	A	115755	115755	1	G -> A	SNP (transition)	1
	C	116256	116256	1	T -> C	SNP (transition)	0.364
	T	116311	116311	1	C -> T	SNP (transition)	0.545
	T	117166	117166	1	C -> T	SNP (transition)	0.364
	G	117316	117316	1	A -> G	SNP (transition)	0.364
	A	117775	117775	1	G -> A	SNP (transition)	0.364
	T	118268	118268	1	C -> T	SNP (transition)	0.273
	G	118951	118951	1	A -> G	SNP (transition)	0.273
	G	120024	120024	1	A -> G	SNP (transition)	0.364
	A	121929	121929	1	G -> A	SNP (transition)	0.364
	A	123102	123102	1	G -> A	SNP (transition)	0.364
	C	123225	123225	1	T -> C	SNP (transition)	0.273
	A	124175	124175	1	G -> A	SNP (transition)	0.364
	G	125112	125112	1	A -> G	SNP (transition)	0.455
	C	125324	125324	1	T -> C	SNP (transition)	0.909
	C	126238	126238	1	T -> C	SNP (transition)	0.909
	C	126381	126381	1	T -> C	SNP (transition)	0.273
	G	126836	126836	1	A -> G	SNP (transition)	0.364
	A	127221	127221	1	G -> A	SNP (transition)	0.273
	A	127287	127287	1	G -> A	SNP (transition)	0.364
	T	127752	127752	1	C -> T	SNP (transition)	0.364
	G	128160	128160	1	A -> G	SNP (transition)	0.364
	C	128799	128799	1	T -> C	SNP (transition)	0.364
	C	128818	128818	1	T -> C	SNP (transition)	0.364
	T	128936	128936	1	C -> T	SNP (transition)	0.364
	T	129104	129104	1	C -> T	SNP (transition)	0.909
	T	129300	129300	1	C -> T	SNP (transition)	0.364
	T	130165	130165	1	C -> T	SNP (transition)	0.364
	T	130687	130687	1	C -> T	SNP (transition)	0.364
	C	130941	130941	1	T -> C	SNP (transition)	0.364
	A	133263	133263	1	G -> A	SNP (transition)	0.364
	A	148199	148199	1	G -> A	SNP (transition)	0.818
	T	151575	151575	1	C -> T	SNP (transition)	0.364
	A	152144	152144	1	G -> A	SNP (transition)	0.364
	C	157800	157800	1	T -> C	SNP (transition)	1
	A	2	2	1	T -> A	SNP (transversion)	0.636
	A	19	19	1	T -> A	SNP (transversion)	0.364
	G	336	336	1	T -> G	SNP (transversion)	0.364
	C	1952	1952	1	A -> C	SNP (transversion)	0.273
	C	2077	2077	1	A -> C	SNP (transversion)	0.364
	T	2117	2117	1	G -> T	SNP (transversion)	0.364
	A	2398	2398	1	C -> A	SNP (transversion)	0.455
	C	2776	2776	1	A -> C	SNP (transversion)	0.364
	A	3309	3309	1	C -> A	SNP (transversion)	0.364
	A	3318	3318	1	T -> A	SNP (transversion)	0.273
	T	4040	4040	1	A -> T	SNP (transversion)	0.545
	A	4331	4331	1	C -> A	SNP (transversion)	0.364
	A	4379	4379	1	C -> A	SNP (transversion)	0.364
	A	4403	4403	1	T -> A	SNP (transversion)	0.273
	A	4426	4426	1	C -> A	SNP (transversion)	0.364
	A	4559	4559	1	C -> A	SNP (transversion)	0.364
	T	4567	4567	1	G -> T	SNP (transversion)	0.455
	G	4849	4849	1	T -> G	SNP (transversion)	0.909
	T	4957	4957	1	G -> T	SNP (transversion)	0.364
	A	6047	6047	1	C -> A	SNP (transversion)	0.364
	T	6610	6610	1	G -> T	SNP (transversion)	0.364
	A	6765	6765	1	C -> A	SNP (transversion)	0.364
	T	6790	6790	1	G -> T	SNP (transversion)	0.364
	C	6815	6815	1	G -> C	SNP (transversion)	0.364
	T	6851	6851	1	A -> T	SNP (transversion)	0.273
	T	6866	6866	1	G -> T	SNP (transversion)	0.364
	C	6877	6877	1	A -> C	SNP (transversion)	0.909
	T	6962	6962	1	G -> T	SNP (transversion)	0.455
	T	6976	6976	1	A -> T	SNP (transversion)	0.364
	A	6980	6980	1	T -> A	SNP (transversion)	0.364
	A	7102	7102	1	C -> A	SNP (transversion)	0.364
	G	7813	7813	1	T -> G	SNP (transversion)	0.364
	A	8052	8052	1	T -> A	SNP (transversion)	0.364
	T	8053	8053	1	A -> T	SNP (transversion)	0.545
	A	8092	8092	1	C -> A	SNP (transversion)	0.909
	T	8104	8104	1	A -> T	SNP (transversion)	0.636
	A	8430	8430	1	T -> A	SNP (transversion)	0.455
	T	8708	8708	1	A -> T	SNP (transversion)	0.364
	T	8884	8884	1	G -> T	SNP (transversion)	0.545
	G	8958	8958	1	T -> G	SNP (transversion)	0.273
	T	9243	9243	1	G -> T	SNP (transversion)	0.364
	A	9617	9617	1	C -> A	SNP (transversion)	0.364
	T	9699	9699	1	A -> T	SNP (transversion)	0.364
	A	9704	9704	1	T -> A	SNP (transversion)	0.455
	T	9707	9707	1	A -> T	SNP (transversion)	0.455
	T	9712	9712	1	A -> T	SNP (transversion)	0.364
	A	9716	9716	1	T -> A	SNP (transversion)	0.364
	T	9718	9718	1	A -> T	SNP (transversion)	0.364
	C	9720	9720	1	A -> C	SNP (transversion)	0.364
	T	9720	9720	1	A -> T	SNP (transversion)	0.273
	A	9725	9725	1	T -> A	SNP (transversion)	0.636
	T	9801	9801	1	G -> T	SNP (transversion)	0.364
	A	9916	9916	1	T -> A	SNP (transversion)	0.273
	T	9918	9918	1	A -> T	SNP (transversion)	0.273
	T	9926	9926	1	G -> T	SNP (transversion)	0.273
	A	10855	10855	1	C -> A	SNP (transversion)	0.364
	T	12538	12538	1	G -> T	SNP (transversion)	0.364
	A	12641	12641	1	T -> A	SNP (transversion)	0.364
	A	12642	12642	1	T -> A	SNP (transversion)	0.273
	T	13149	13149	1	G -> T	SNP (transversion)	0.909
	T	14182	14182	1	A -> T	SNP (transversion)	0.364
	T	14195	14195	1	G -> T	SNP (transversion)	0.364
	C	14213	14213	1	A -> C	SNP (transversion)	0.364
	C	14605	14605	1	A -> C	SNP (transversion)	0.818
	C	15819	15819	1	A -> C	SNP (transversion)	0.273
	T	15963	15963	1	A -> T	SNP (transversion)	0.364
	A	16608	16608	1	C -> A	SNP (transversion)	0.273
	G	16745	16745	1	C -> G	SNP (transversion)	0.364
	T	17516	17516	1	G -> T	SNP (transversion)	0.364
	T	18042	18042	1	G -> T	SNP (transversion)	0.364
	A	18373	18373	1	C -> A	SNP (transversion)	0.364
	A	18600	18600	1	C -> A	SNP (transversion)	0.364
	A	19241	19241	1	C -> A	SNP (transversion)	0.364
	T	19929	19929	1	G -> T	SNP (transversion)	0.364
	T	20679	20679	1	G -> T	SNP (transversion)	0.364
	C	21884	21884	1	A -> C	SNP (transversion)	0.273
	T	23219	23219	1	G -> T	SNP (transversion)	0.364
	T	23863	23863	1	G -> T	SNP (transversion)	0.364
	C	27017	27017	1	A -> C	SNP (transversion)	0.273
	T	27038	27038	1	A -> T	SNP (transversion)	0.273
	A	27841	27841	1	C -> A	SNP (transversion)	0.909
	A	28332	28332	1	T -> A	SNP (transversion)	0.364
	G	28332	28332	1	T -> G	SNP (transversion)	0.455
	A	28645	28645	1	C -> A	SNP (transversion)	0.364
	T	28828	28828	1	G -> T	SNP (transversion)	0.364
	C	28963	28963	1	G -> C	SNP (transversion)	0.364
	A	29349	29349	1	T -> A	SNP (transversion)	0.818
	A	29354	29354	1	T -> A	SNP (transversion)	0.455
	A	29381	29381	1	T -> A	SNP (transversion)	0.909
	T	29651	29651	1	G -> T	SNP (transversion)	0.364
	A	29673	29673	1	T -> A	SNP (transversion)	0.273
	C	29978	29978	1	A -> C	SNP (transversion)	0.909
	G	30055	30055	1	T -> G	SNP (transversion)	0.364
	A	30132	30132	1	T -> A	SNP (transversion)	0.364
	G	30300	30300	1	T -> G	SNP (transversion)	0.909
	A	30955	30955	1	C -> A	SNP (transversion)	0.364
	A	30983	30983	1	T -> A	SNP (transversion)	0.364
	T	30984	30984	1	A -> T	SNP (transversion)	0.273
	A	31137	31137	1	T -> A	SNP (transversion)	0.273
	T	31230	31230	1	A -> T	SNP (transversion)	0.364
	T	31646	31646	1	G -> T	SNP (transversion)	0.364
	T	31666	31666	1	G -> T	SNP (transversion)	0.364
	A	31878	31878	1	C -> A	SNP (transversion)	0.273
	A	32116	32116	1	C -> A	SNP (transversion)	0.364
	A	32405	32405	1	C -> A	SNP (transversion)	0.364
	C	32662	32662	1	G -> C	SNP (transversion)	0.909
	A	32817	32817	1	T -> A	SNP (transversion)	0.818
	T	32820	32820	1	A -> T	SNP (transversion)	0.818
	A	33295	33295	1	C -> A	SNP (transversion)	0.364
	T	33301	33301	1	A -> T	SNP (transversion)	0.364
	A	33316	33316	1	C -> A	SNP (transversion)	0.364
	G	33411	33411	1	T -> G	SNP (transversion)	0.364
	T	33454	33454	1	A -> T	SNP (transversion)	0.364
	A	33561	33561	1	T -> A	SNP (transversion)	0.364
	A	33781	33781	1	T -> A	SNP (transversion)	0.364
	T	34211	34211	1	G -> T	SNP (transversion)	0.364
	C	34499	34499	1	A -> C	SNP (transversion)	0.364
	A	35873	35873	1	C -> A	SNP (transversion)	0.364
	C	36453	36453	1	G -> C	SNP (transversion)	0.364
	T	36731	36731	1	G -> T	SNP (transversion)	0.909
	T	37680	37680	1	G -> T	SNP (transversion)	0.364
	T	37725	37725	1	G -> T	SNP (transversion)	0.364
	T	37818	37818	1	A -> T	SNP (transversion)	0.364
	G	38021	38021	1	T -> G	SNP (transversion)	0.273
	A	38672	38672	1	C -> A	SNP (transversion)	0.364
	C	38790	38790	1	A -> C	SNP (transversion)	0.909
	G	41575	41575	1	T -> G	SNP (transversion)	0.364
	T	42232	42232	1	G -> T	SNP (transversion)	0.364
	A	43542	43542	1	C -> A	SNP (transversion)	0.364
	A	44196	44196	1	T -> A	SNP (transversion)	0.364
	G	45552	45552	1	T -> G	SNP (transversion)	0.909
	A	45773	45773	1	T -> A	SNP (transversion)	0.364
	G	47899	47899	1	T -> G	SNP (transversion)	0.364
	C	48410	48410	1	A -> C	SNP (transversion)	0.909
	C	48582	48582	1	A -> C	SNP (transversion)	0.364
	A	48776	48776	1	C -> A	SNP (transversion)	0.364
	A	48797	48797	1	C -> A	SNP (transversion)	0.455
	G	49249	49249	1	T -> G	SNP (transversion)	0.273
	C	49522	49522	1	G -> C	SNP (transversion)	0.818
	T	49566	49566	1	G -> T	SNP (transversion)	0.364
	A	49703	49703	1	T -> A	SNP (transversion)	0.364
	T	49706	49706	1	A -> T	SNP (transversion)	0.364
	A	50336	50336	1	C -> A	SNP (transversion)	0.364
	A	50550	50550	1	C -> A	SNP (transversion)	0.364
	G	50720	50720	1	T -> G	SNP (transversion)	0.364
	A	51245	51245	1	C -> A	SNP (transversion)	0.364
	G	52449	52449	1	T -> G	SNP (transversion)	0.273
	G	52519	52519	1	T -> G	SNP (transversion)	0.364
	C	52573	52573	1	A -> C	SNP (transversion)	0.909
	G	52766	52766	1	T -> G	SNP (transversion)	0.364
	A	52797	52797	1	C -> A	SNP (transversion)	0.364
	T	52817	52817	1	A -> T	SNP (transversion)	0.364
	A	52854	52854	1	T -> A	SNP (transversion)	0.727
	T	52856	52856	1	G -> T	SNP (transversion)	0.727
	G	52876	52876	1	T -> G	SNP (transversion)	0.909
	C	52908	52908	1	A -> C	SNP (transversion)	0.273
	T	52917	52917	1	A -> T	SNP (transversion)	0.545
	T	52923	52923	1	G -> T	SNP (transversion)	0.545
	T	52924	52924	1	A -> T	SNP (transversion)	0.545
	T	52960	52960	1	A -> T	SNP (transversion)	0.455
	A	54025	54025	1	C -> A	SNP (transversion)	0.364
	T	54070	54070	1	A -> T	SNP (transversion)	0.545
	C	54365	54365	1	G -> C	SNP (transversion)	0.909
	A	55843	55843	1	C -> A	SNP (transversion)	0.455
	T	56420	56420	1	G -> T	SNP (transversion)	0.364
	A	56918	56918	1	C -> A	SNP (transversion)	0.364
	T	57230	57230	1	G -> T	SNP (transversion)	0.273
	A	57578	57578	1	C -> A	SNP (transversion)	0.364
	C	57606	57606	1	A -> C	SNP (transversion)	0.364
	G	57854	57854	1	T -> G	SNP (transversion)	0.273
	T	57922	57922	1	A -> T	SNP (transversion)	0.364
	A	59840	59840	1	C -> A	SNP (transversion)	0.364
	G	60242	60242	1	T -> G	SNP (transversion)	0.909
	A	60323	60323	1	C -> A	SNP (transversion)	0.364
	C	60370	60370	1	A -> C	SNP (transversion)	0.364
	A	60385	60385	1	T -> A	SNP (transversion)	0.364
	A	60530	60530	1	T -> A	SNP (transversion)	0.364
	A	61112	61112	1	C -> A	SNP (transversion)	0.364
	T	61510	61510	1	G -> T	SNP (transversion)	0.364
	T	62096	62096	1	G -> T	SNP (transversion)	0.364
	T	62220	62220	1	G -> T	SNP (transversion)	0.455
	T	62645	62645	1	G -> T	SNP (transversion)	0.455
	T	63093	63093	1	G -> T	SNP (transversion)	0.364
	A	65068	65068	1	T -> A	SNP (transversion)	0.273
	C	65196	65196	1	A -> C	SNP (transversion)	0.364
	A	65214	65214	1	T -> A	SNP (transversion)	0.364
	G	65257	65257	1	T -> G	SNP (transversion)	0.909
	T	65478	65478	1	G -> T	SNP (transversion)	0.364
	C	65552	65552	1	A -> C	SNP (transversion)	0.364
	G	66680	66680	1	T -> G	SNP (transversion)	0.364
	T	67003	67003	1	G -> T	SNP (transversion)	0.364
	A	67345	67345	1	T -> A	SNP (transversion)	0.364
	C	67889	67889	1	A -> C	SNP (transversion)	0.364
	A	68050	68050	1	C -> A	SNP (transversion)	0.364
	C	68279	68279	1	A -> C	SNP (transversion)	0.818
	A	69008	69008	1	C -> A	SNP (transversion)	0.364
	G	69073	69073	1	C -> G	SNP (transversion)	0.636
	C	69307	69307	1	A -> C	SNP (transversion)	0.364
	A	70626	70626	1	C -> A	SNP (transversion)	0.364
	A	71187	71187	1	T -> A	SNP (transversion)	0.455
	A	71188	71188	1	T -> A	SNP (transversion)	0.818
	C	71253	71253	1	A -> C	SNP (transversion)	0.364
	A	72044	72044	1	C -> A	SNP (transversion)	0.364
	A	72095	72095	1	T -> A	SNP (transversion)	0.273
	T	72178	72178	1	G -> T	SNP (transversion)	0.364
	T	72377	72377	1	A -> T	SNP (transversion)	0.364
	G	72620	72620	1	C -> G	SNP (transversion)	0.364
	T	72716	72716	1	G -> T	SNP (transversion)	0.909
	A	72988	72988	1	C -> A	SNP (transversion)	0.364
	T	73002	73002	1	A -> T	SNP (transversion)	0.727
	T	73466	73466	1	G -> T	SNP (transversion)	0.909
	A	73905	73905	1	C -> A	SNP (transversion)	0.364
	A	73909	73909	1	C -> A	SNP (transversion)	0.364
	G	74140	74140	1	T -> G	SNP (transversion)	0.364
	A	75083	75083	1	C -> A	SNP (transversion)	0.364
	G	77108	77108	1	T -> G	SNP (transversion)	0.818
	T	77873	77873	1	A -> T	SNP (transversion)	0.909
	A	79689	79689	1	T -> A	SNP (transversion)	0.273
	C	80046	80046	1	G -> C	SNP (transversion)	0.364
	T	80372	80372	1	G -> T	SNP (transversion)	0.364
	T	80796	80796	1	G -> T	SNP (transversion)	0.364
	G	81306	81306	1	T -> G	SNP (transversion)	0.273
	G	81540	81540	1	C -> G	SNP (transversion)	0.818
	A	81686	81686	1	C -> A	SNP (transversion)	0.364
	A	82441	82441	1	C -> A	SNP (transversion)	0.364
	A	82961	82961	1	T -> A	SNP (transversion)	0.364
	A	83555	83555	1	T -> A	SNP (transversion)	0.909
	A	83680	83680	1	T -> A	SNP (transversion)	0.636
	T	83683	83683	1	A -> T	SNP (transversion)	0.636
	T	84167	84167	1	G -> T	SNP (transversion)	0.909
	A	85053	85053	1	C -> A	SNP (transversion)	0.364
	C	87057	87057	1	A -> C	SNP (transversion)	0.909
	G	87487	87487	1	T -> G	SNP (transversion)	0.909
	T	89059	89059	1	G -> T	SNP (transversion)	0.364
	A	91235	91235	1	C -> A	SNP (transversion)	0.364
	A	94200	94200	1	C -> A	SNP (transversion)	0.364
	G	96666	96666	1	C -> G	SNP (transversion)	0.364
	T	99770	99770	1	G -> T	SNP (transversion)	0.364
	G	102084	102084	1	T -> G	SNP (transversion)	0.909
	T	104941	104941	1	G -> T	SNP (transversion)	0.364
	A	105004	105004	1	T -> A	SNP (transversion)	0.818
	A	106443	106443	1	C -> A	SNP (transversion)	0.364
	G	108810	108810	1	T -> G	SNP (transversion)	0.273
	C	109592	109592	1	A -> C	SNP (transversion)	0.364
	T	110441	110441	1	G -> T	SNP (transversion)	0.455
	G	112456	112456	1	T -> G	SNP (transversion)	0.364
	G	112615	112615	1	T -> G	SNP (transversion)	0.364
	C	113880	113880	1	A -> C	SNP (transversion)	0.909
	T	113888	113888	1	G -> T	SNP (transversion)	0.364
	T	114375	114375	1	G -> T	SNP (transversion)	0.545
	T	115015	115015	1	G -> T	SNP (transversion)	0.545
	A	115288	115288	1	C -> A	SNP (transversion)	0.364
	C	115457	115457	1	A -> C	SNP (transversion)	0.364
	A	115693	115693	1	C -> A	SNP (transversion)	0.364
	A	115757	115757	1	C -> A	SNP (transversion)	1
	C	115795	115795	1	A -> C	SNP (transversion)	0.364
	G	115809	115809	1	T -> G	SNP (transversion)	0.273
	T	115940	115940	1	G -> T	SNP (transversion)	0.364
	C	116028	116028	1	A -> C	SNP (transversion)	0.273
	A	116064	116064	1	T -> A	SNP (transversion)	0.364
	A	116095	116095	1	T -> A	SNP (transversion)	0.364
	C	116156	116156	1	A -> C	SNP (transversion)	0.364
	G	116275	116275	1	C -> G	SNP (transversion)	0.909
	T	116387	116387	1	A -> T	SNP (transversion)	0.273
	G	116783	116783	1	T -> G	SNP (transversion)	0.364
	G	117503	117503	1	T -> G	SNP (transversion)	0.364
	T	117715	117715	1	G -> T	SNP (transversion)	0.364
	A	118260	118260	1	C -> A	SNP (transversion)	0.455
	A	118268	118268	1	C -> A	SNP (transversion)	0.364
	C	118339	118339	1	A -> C	SNP (transversion)	0.909
	C	118364	118364	1	A -> C	SNP (transversion)	0.364
	A	118380	118380	1	C -> A	SNP (transversion)	0.364
	G	118720	118720	1	T -> G	SNP (transversion)	0.364
	A	119046	119046	1	C -> A	SNP (transversion)	0.818
	T	119291	119291	1	G -> T	SNP (transversion)	0.364
	C	120041	120041	1	A -> C	SNP (transversion)	0.818
	A	121080	121080	1	T -> A	SNP (transversion)	0.273
	G	121355	121355	1	T -> G	SNP (transversion)	0.364
	T	121673	121673	1	G -> T	SNP (transversion)	0.364
	G	121927	121927	1	T -> G	SNP (transversion)	0.364
	G	123340	123340	1	T -> G	SNP (transversion)	0.273
	A	123673	123673	1	C -> A	SNP (transversion)	0.364
	T	123696	123696	1	G -> T	SNP (transversion)	0.909
	C	124676	124676	1	A -> C	SNP (transversion)	0.273
	T	125004	125004	1	G -> T	SNP (transversion)	0.364
	G	125144	125144	1	T -> G	SNP (transversion)	0.273
	T	126482	126482	1	G -> T	SNP (transversion)	0.364
	T	126734	126734	1	G -> T	SNP (transversion)	0.364
	T	126812	126812	1	G -> T	SNP (transversion)	0.364
	C	126858	126858	1	A -> C	SNP (transversion)	0.273
	A	127674	127674	1	T -> A	SNP (transversion)	0.364
	T	127680	127680	1	A -> T	SNP (transversion)	0.364
	A	127814	127814	1	C -> A	SNP (transversion)	0.364
	T	127981	127981	1	G -> T	SNP (transversion)	0.364
	A	128132	128132	1	C -> A	SNP (transversion)	0.364
	T	128166	128166	1	G -> T	SNP (transversion)	0.364
	A	128495	128495	1	C -> A	SNP (transversion)	0.364
	T	129084	129084	1	G -> T	SNP (transversion)	0.364
	A	129172	129172	1	C -> A	SNP (transversion)	0.636
	A	129351	129351	1	C -> A	SNP (transversion)	0.364
	A	129363	129363	1	C -> A	SNP (transversion)	0.818
	A	129573	129573	1	T -> A	SNP (transversion)	0.273
	A	129757	129757	1	C -> A	SNP (transversion)	0.364
	G	130873	130873	1	T -> G	SNP (transversion)	0.364
	T	131149	131149	1	G -> T	SNP (transversion)	0.364
	A	133288	133288	1	C -> A	SNP (transversion)	0.455
	G	134137	134137	1	T -> G	SNP (transversion)	0.364
	C	134919	134919	1	A -> C	SNP (transversion)	0.273
	T	137286	137286	1	G -> T	SNP (transversion)	0.364
	T	138725	138725	1	A -> T	SNP (transversion)	0.818
	A	138788	138788	1	C -> A	SNP (transversion)	0.364
	C	141645	141645	1	A -> C	SNP (transversion)	0.909
	A	143959	143959	1	C -> A	SNP (transversion)	0.364
	C	147063	147063	1	G -> C	SNP (transversion)	0.364
	T	149529	149529	1	G -> T	SNP (transversion)	0.364
	T	152494	152494	1	G -> T	SNP (transversion)	0.364
	A	154670	154670	1	C -> A	SNP (transversion)	0.364
	C	156242	156242	1	A -> C	SNP (transversion)	0.909
	G	156672	156672	1	T -> G	SNP (transversion)	0.909
	T	157809	157809	1	A -> T	SNP (transversion)	1
	C	157812	157812	1	A -> C	SNP (transversion)	1
	G	157814	157814	1	T -> G	SNP (transversion)	1
	TTT	3291	3293	3	GGG -> TTT	Substitution	0.909
	AT	9721	9722	2	TA -> AT	Substitution	0.636
	CC	31232	31233	2	TT -> CC	Substitution	0.364
	TT	33817	33818	2	AA -> TT	Substitution	0.727
	GA	36817	36818	2	TC -> GA	Substitution	0.364
	TCCCACT	36844	36850	7	AGTGGGA -> TCCCACT	Substitution	0.636
	TT	37740	37741	2	AA -> TT	Substitution	0.364
	AT	50147	50148	2	TG -> AT	Substitution	0.364
	TA	52846	52847	2	CT -> TA	Substitution	0.273
	AT	68251	68252	2	TC -> AT	Substitution	0.364
	CA	69259	69260	2	AG -> CA	Substitution	0.364
	TT	73296	73297	2	CA -> TT	Substitution	0.364
	CC	73536	73537	2	GA -> CC	Substitution	0.364
	CA	77123	77124	2	GC -> CA	Substitution	0.364
	CCAT	96680	96683	4	TATA -> CCAT	Substitution	0.364
	TTTAT	115761	115765	5	GGCGA -> TTTAT	Substitution	0.727
	TT	116249	116250	2	AA -> TT	Substitution	0.364
	AT	120491	120492	2	CG -> AT	Substitution	0.364
	ATGG	147046	147049	4	TATA -> ATGG	Substitution	0.364
	TA	157805	157806	2	AT -> TA	Substitution	1
	GG	157821	157822	2	AT -> GG	Substitution	1
	AGGAC	157824	157828	4	TAAAT -> AGGAC	Substitution	1
	TTTATCATTACTTGTAAG	128	145	18	#NAME?	Deletion	0.818
	A	230	230	1	(A)10 -> (A)9	Deletion (tandem repeat)	0.364
	T	260	259	1	(T)2 -> (T)3	Insertion (tandem repeat)	0.364
	T	1632	1631	1	(T)11 -> (T)12	Insertion (tandem repeat)	0.273
	TT	1632	1633	2	(TT)5 -> (TT)4	Deletion (tandem repeat)	0.364
	AA	3774	3773	2	(AA)4 -> (AA)5	Insertion (tandem repeat)	0.545
	TT	4042	4043	2	#NAME?	Deletion	0.364
	A	4044	4044	1	#NAME?	Deletion	0.545
	AATAA	4340	4339	5	#NAME?	Insertion	0.364
	A	4773	4772	1	(A)8 -> (A)9	Insertion (tandem repeat)	0.545
	TATTGG	4835	4840	6	#NAME?	Deletion	0.273
	A	4884	4883	1	(A)8 -> (A)9	Insertion (tandem repeat)	0.545
	TTTATA	4997	5002	6	(TTTATA)3 -> (TTTATA)2	Deletion (tandem repeat)	0.636
	ATAAATATTATAAATATA	5062	5061	18	#NAME?	Insertion	0.364
	TATTATG	5542	5548	7	#NAME?	Deletion	0.364
	TT	5549	5550	2	#NAME?	Deletion	0.364
	T	5549	5548	1	(T)3 -> (T)4	Insertion (tandem repeat)	0.364
	AAA	5648	5647	3	(AAA)3 -> (AAA)4	Insertion (tandem repeat)	0.273
	A	5648	5647	1	(A)9 -> (A)10	Insertion (tandem repeat)	0.727
	AT	6844	6849	6	(AT)6 -> (AT)3	Deletion (tandem repeat)	0.273
	T	6850	6849	1	#NAME?	Insertion	0.545
	AAATATATATATATATAAAATATA	6850	6849	24	#NAME?	Insertion	0.364
	A	6850	6849	1	(A)16 -> (A)17	Insertion (tandem repeat)	0.545
	ATA	6965	6967	3	#NAME?	Deletion	0.364
	T	6982	6982	1	#NAME?	Deletion	0.364
	TATGAAT	7385	7384	7	#NAME?	Insertion	0.364
	AATAATAAAAAAATAATTTAATAATAAAAAAAATAATTT	7414	7413	39	#NAME?	Insertion	0.364
	AA	7707	7710	4	(AA)7 -> (AA)5	Deletion (tandem repeat)	0.364
	AAAAAATAAAAT	8099	8098	12	#NAME?	Insertion	0.364
	A	8099	8098	1	(A)11 -> (A)12	Insertion (tandem repeat)	0.909
	A	8305	8304	1	(A)4 -> (A)5	Insertion (tandem repeat)	0.455
	T	8429	8429	1	(T)3 -> (T)2	Deletion (tandem repeat)	0.273
	T	8430	8430	1	(T)3 -> (T)2	Deletion (tandem repeat)	0.273
	AAAAAATTCTC	8431	8441	11	#NAME?	Deletion	0.273
	TTTC	8442	8441	4	#NAME?	Insertion	0.364
	TTATTTAAATTA	8442	8441	12	#NAME?	Insertion	0.455
	TGATA	8442	8441	5	#NAME?	Insertion	0.273
	TCT	8442	8441	3	#NAME?	Insertion	0.364
	TAAATAAA	8442	8441	8	#NAME?	Insertion	0.273
	T	8442	8441	1	#NAME?	Insertion	0.364
	T	8442	8441	1	#NAME?	Insertion	0.545
	T	8442	8441	1	#NAME?	Insertion	0.273
	T	8442	8441	1	#NAME?	Insertion	0.273
	AT	8442	8441	2	#NAME?	Insertion	0.273
	AAAAAT	8442	8441	6	#NAME?	Insertion	0.273
	AAAAAATTCTC	8442	8441	11	#NAME?	Insertion	0.727
	A	8442	8441	1	#NAME?	Insertion	0.455
	A	8442	8441	1	#NAME?	Insertion	0.273
	A	8442	8441	1	#NAME?	Insertion	0.273
	T	8835	8835	1	(T)8 -> (T)7	Deletion (tandem repeat)	0.364
	T	9600	9599	1	(T)11 -> (T)12	Insertion (tandem repeat)	0.455
	T	9600	9599	1	(T)11 -> (T)12	Insertion (tandem repeat)	0.273
	TAA	9671	9670	3	#NAME?	Insertion	0.273
	ATTA	9671	9670	4	(ATTA)2 -> (ATTA)3	Insertion (tandem repeat)	0.364
	AT	9671	9670	2	(AT)2 -> (AT)3	Insertion (tandem repeat)	0.364
	AT	9671	9670	2	(AT)2 -> (AT)3	Insertion (tandem repeat)	0.636
	TAAATAATTAA	9728	9727	11	#NAME?	Insertion	0.364
	T	9728	9727	1	#NAME?	Insertion	0.455
	TTAGTTTATATTTTATATAAAG	9753	9752	22	#NAME?	Insertion	0.364
	TATAAAGATAA	9884	9894	11	#NAME?	Deletion	0.455
	T	11551	11550	1	(T)9 -> (T)10	Insertion (tandem repeat)	0.273
	ATAA	12335	12334	4	(ATAA)2 -> (ATAA)3	Insertion (tandem repeat)	0.364
	AAAAA	12429	12433	5	(AAAAA)3 -> (AAAAA)2	Deletion (tandem repeat)	0.545
	T	12641	12641	1	(T)9 -> (T)8	Deletion (tandem repeat)	0.364
	TT	12642	12641	2	(TT)4 -> (TT)5	Insertion (tandem repeat)	0.364
	T	12676	12676	1	(T)7 -> (T)6	Deletion (tandem repeat)	0.364
	TT	13014	13013	2	(TT)5 -> (TT)6	Insertion (tandem repeat)	0.545
	AA	13599	13598	2	(AA)3 -> (AA)4	Insertion (tandem repeat)	0.364
	A	13599	13598	1	(A)7 -> (A)8	Insertion (tandem repeat)	0.727
	T	13875	13875	1	(T)10 -> (T)9	Deletion (tandem repeat)	0.545
	ATCTTAG	14063	14069	7	#NAME?	Deletion	0.364
	ATAT	14463	14462	4	(AT)2 -> (AT)4	Insertion (tandem repeat)	0.273
	T	14581	14580	1	(T)9 -> (T)10	Insertion (tandem repeat)	0.818
	T	16453	16452	1	(T)13 -> (T)14	Insertion (tandem repeat)	0.727
	C	16465	16468	4	TCAA -> C	Deletion	0.364
	AG	16469	16470	2	#NAME?	Deletion	0.545
	A	16471	16471	1	(A)14 -> (A)13	Deletion (tandem repeat)	0.818
	A	16472	16472	1	(A)14 -> (A)13	Deletion (tandem repeat)	0.273
	ACTAT	20893	20897	5	#NAME?	Deletion	0.273
	TTTTT	22783	22782	5	#NAME?	Insertion	0.364
	A	27038	27038	1	(A)3 -> (A)2	Deletion (tandem repeat)	0.636
	A	27039	27039	1	(A)3 -> (A)2	Deletion (tandem repeat)	0.364
	A	27473	27472	1	(A)12 -> (A)13	Insertion (tandem repeat)	0.364
	TAATATT	27788	27794	7	#NAME?	Deletion	0.273
	T	27916	27916	1	(T)11 -> (T)10	Deletion (tandem repeat)	0.818
	T	27917	27917	1	(T)11 -> (T)10	Deletion (tandem repeat)	0.636
	T	27918	27918	1	(T)11 -> (T)10	Deletion (tandem repeat)	0.364
	AAG	28022	28024	3	#NAME?	Deletion	0.273
	GGAAATTTTTAGATATTTTGTGTTTTAAGATACTATGCAATTAATCGAAGGGATGGATCCAACCCAAACAAAAAAGAAAGATTT	28025	28108	84	#NAME?	Deletion	0.364
	C	28109	28109	1	-C	Deletion	0.364
	TTTTAGAAAAGGAATTAAGTAAAACGGGATTCGGATTCAAAATACACGTACAATAAAAAAGAAGGC	28110	28175	66	#NAME?	Deletion	0.364
	AA	28176	28177	2	#NAME?	Deletion	0.273
	TT	29312	29313	2	(TT)6 -> (TT)5	Deletion (tandem repeat)	0.545
	T	29657	29656	1	(T)5 -> (T)6	Insertion (tandem repeat)	0.455
	T	29669	29669	1	(T)9 -> (T)8	Deletion (tandem repeat)	0.364
	T	29670	29669	1	(T)9 -> (T)10	Insertion (tandem repeat)	0.455
	ATTCTGTT	29716	29723	8	#NAME?	Deletion	0.545
	AAAATGGGTATAGTAT	29994	30009	16	#NAME?	Deletion	0.545
	AAT	30010	30012	3	#NAME?	Deletion	0.364
	ATGTATATTCTA	30204	30203	12	#NAME?	Insertion	0.364
	ATAAT	30332	30331	5	#NAME?	Insertion	0.364
	AAACAA	30957	30956	6	#NAME?	Insertion	0.273
	A	30984	30984	1	(A)8 -> (A)7	Deletion (tandem repeat)	0.364
	AGTTA	30999	30998	5	#NAME?	Insertion	0.364
	TTATATATA	31128	31136	9	#NAME?	Deletion	0.364
	T	31137	31137	1	#NAME?	Deletion	0.364
	ATCTTTATTTTTTTAATATC	31224	31225	20	AT -> ATCTTTATTTTTTTAATATC	Insertion	0.364
	ATTCCAC	31477	31483	7	#NAME?	Deletion	0.364
	G	31672	31677	6	AAGAGG -> G	Deletion	0.364
	AAAGTA	31863	31868	6	#NAME?	Deletion	0.364
	A	32813	32815	3	AAT -> A	Deletion	0.727
	TTAT	32869	32872	4	#NAME?	Deletion	0.273
	TATTATAATAAGTATA	32914	32929	16	#NAME?	Deletion	0.909
	AACATTAC	33198	33205	8	#NAME?	Deletion	0.727
	T	33408	33408	1	(T)9 -> (T)8	Deletion (tandem repeat)	0.545
	TTATTTATT	33611	33619	9	#NAME?	Deletion	0.364
	ATCTAT	33658	33657	6	#NAME?	Insertion	0.364
	CAATAT	33787	33786	6	#NAME?	Insertion	0.364
	TAAAATAT	33846	33845	8	#NAME?	Insertion	0.364
	T	36821	36821	1	(T)11 -> (T)10	Deletion (tandem repeat)	0.909
	T	36822	36822	1	(T)11 -> (T)10	Deletion (tandem repeat)	0.545
	AAAATA	36915	36920	6	#NAME?	Deletion	0.364
	TCTGTATAT	37152	37151	9	#NAME?	Insertion	0.364
	TG	37199	37198	2	#NAME?	Insertion	0.364
	T	37311	37311	1	(T)17 -> (T)16	Deletion (tandem repeat)	0.818
	T	37312	37312	1	(T)17 -> (T)16	Deletion (tandem repeat)	0.455
	TT	37313	37316	4	(TT)8 -> (TT)6	Deletion (tandem repeat)	0.273
	A	37695	37694	1	(A)7 -> (A)8	Insertion (tandem repeat)	0.273
	A	37695	37695	1	(A)7 -> (A)6	Deletion (tandem repeat)	0.364
	TTTTATA	37789	37788	7	#NAME?	Insertion	0.364
	TATA	37789	37788	4	(TA)4 -> (TA)6	Insertion (tandem repeat)	0.273
	AAAATAATAATA	37792	37791	12	#NAME?	Insertion	0.364
	TTACG	43575	43574	5	#NAME?	Insertion	0.364
	AACTA	44190	44194	5	#NAME?	Deletion	0.636
	T	44239	44239	1	(T)11 -> (T)10	Deletion (tandem repeat)	0.818
	T	44240	44240	1	(T)11 -> (T)10	Deletion (tandem repeat)	0.455
	TATTTATTA	44790	44789	9	#NAME?	Insertion	0.364
	A	45781	45780	1	(A)9 -> (A)10	Insertion (tandem repeat)	0.455
	TATAA	48071	48075	5	#NAME?	Deletion	0.273
	AAATATATAAAT	48090	48089	12	#NAME?	Insertion	0.364
	A	48090	48089	1	#NAME?	Insertion	0.364
	A	48090	48089	1	#NAME?	Insertion	0.545
	T	48206	48205	1	#NAME?	Insertion	0.455
	T	48215	48215	1	(T)10 -> (T)9	Deletion (tandem repeat)	0.727
	A	48235	48234	1	#NAME?	Insertion	0.364
	ATATTTTATTATATTTCATAT	48252	48251	21	#NAME?	Insertion	0.364
	ATATTTTATTATATTTCATAT	48252	48251	21	#NAME?	Insertion	0.273
	ATATGAA	48280	48279	7	#NAME?	Insertion	0.364
	AA	48548	48549	2	(AA)7 -> (AA)6	Deletion (tandem repeat)	0.818
	A	48550	48550	1	(A)14 -> (A)13	Deletion (tandem repeat)	0.364
	TTATAT	48631	48630	6	#NAME?	Insertion	0.364
	AATAGTAG	48778	48777	8	#NAME?	Insertion	0.364
	T	49753	49753	1	(T)10 -> (T)9	Deletion (tandem repeat)	0.636
	TTTATA	50109	50114	6	#NAME?	Deletion	0.545
	TGTA	50140	50143	4	#NAME?	Deletion	0.545
	TATATAATATG	50144	50143	11	#NAME?	Insertion	0.364
	TAT	50144	50146	3	#NAME?	Deletion	0.545
	T	50682	50682	1	(T)10 -> (T)9	Deletion (tandem repeat)	0.364
	T	52032	52032	1	(T)10 -> (T)9	Deletion (tandem repeat)	0.455
	A	52627	52626	1	#NAME?	Insertion	0.364
	AAATATAAGTATTAGATATAATATTAGATATA	52640	52639	32	#NAME?	Insertion	0.364
	TTCTATATACTA	52795	52795	12	T -> TTCTATATACTA	Insertion	0.364
	AA	52813	52814	2	#NAME?	Deletion	0.273
	T	52815	52814	1	#NAME?	Insertion	0.273
	A	52815	52815	1	(A)3 -> (A)2	Deletion (tandem repeat)	0.273
	T	52816	52816	1	#NAME?	Deletion	0.273
	A	52817	52817	1	#NAME?	Deletion	0.273
	A	52818	52818	1	#NAME?	Deletion	0.273
	TAT	52819	52821	3	#NAME?	Deletion	0.364
	A	52822	52822	1	#NAME?	Deletion	0.636
	TAATAATAATAA	52823	52834	12	#NAME?	Deletion	0.909
	A	52843	52842	1	#NAME?	Insertion	0.364
	TA	52852	52851	2	#NAME?	Insertion	0.364
	A	52852	52851	1	#NAME?	Insertion	0.727
	ATTAGAAT	52866	52865	8	#NAME?	Insertion	0.364
	TA	52906	52907	2	(TA)6 -> (TA)5	Deletion (tandem repeat)	0.273
	T	52908	52907	1	#NAME?	Insertion	0.273
	T	52908	52907	1	#NAME?	Insertion	0.273
	ATAT	52908	52907	4	(TA)6 -> (TA)8	Insertion (tandem repeat)	0.364
	ATA	52908	52907	3	#NAME?	Insertion	0.455
	AT	52908	52907	2	(TA)6 -> (TA)7	Insertion (tandem repeat)	0.455
	AT	52908	52907	2	(TA)6 -> (TA)7	Insertion (tandem repeat)	0.364
	AT	52908	52907	2	(TA)6 -> (TA)7	Insertion (tandem repeat)	0.545
	AT	52908	52907	2	(TA)6 -> (TA)7	Insertion (tandem repeat)	0.273
	A	52908	52908	1	#NAME?	Deletion	0.273
	A	52908	52907	1	#NAME?	Insertion	0.364
	TATATAA	52909	52915	7	#NAME?	Deletion	0.273
	A	52916	52915	1	(A)2 -> (A)3	Insertion (tandem repeat)	0.273
	TA	52923	52922	2	(AT)2 -> (AT)3	Insertion (tandem repeat)	0.636
	TA	52923	52922	2	(AT)2 -> (AT)3	Insertion (tandem repeat)	0.545
	T	52923	52922	1	#NAME?	Insertion	0.364
	T	52923	52922	1	#NAME?	Insertion	0.273
	AT	52923	52922	2	#NAME?	Insertion	0.273
	A	52923	52922	1	#NAME?	Insertion	0.455
	TATA	52941	52940	4	#NAME?	Insertion	0.364
	T	52941	52940	1	#NAME?	Insertion	0.364
	ATAA	52941	52940	4	#NAME?	Insertion	0.273
	AA	52941	52940	2	#NAME?	Insertion	0.273
	G	52948	52947	1	#NAME?	Insertion	0.364
	TTTATAT	52973	52972	7	#NAME?	Insertion	0.364
	CC	53759	53760	2	#NAME?	Deletion	0.273
	AACATTAT	53761	53768	8	#NAME?	Deletion	0.364
	T	53769	53768	1	#NAME?	Insertion	0.364
	T	53769	53768	1	#NAME?	Insertion	0.273
	G	53769	53768	1	#NAME?	Insertion	0.273
	G	53769	53768	1	#NAME?	Insertion	0.364
	G	53769	53768	1	#NAME?	Insertion	0.273
	CTT	53769	53768	3	#NAME?	Insertion	0.364
	CC	53769	53768	2	#NAME?	Insertion	0.455
	ATT	53769	53768	3	#NAME?	Insertion	0.364
	ATCTCTTTGATCCGTTTGATT	53769	53768	21	#NAME?	Insertion	0.364
	AT	53769	53768	2	(TA)2 -> (TA)3	Insertion (tandem repeat)	0.273
	AATATTAC	53769	53768	8	#NAME?	Insertion	0.273
	AACATTAT	53769	53768	8	#NAME?	Insertion	0.636
	A	53769	53768	1	#NAME?	Insertion	0.273
	A	53769	53768	1	#NAME?	Insertion	0.273
	TTAAT	54052	54051	5	(TTAAT)2 -> (TTAAT)3	Insertion (tandem repeat)	0.364
	A	54156	54155	1	#NAME?	Insertion	0.364
	TTCAAT	56250	56255	6	#NAME?	Deletion	0.364
	A	56392	56392	1	#NAME?	Deletion	0.545
	AATTCCAAGCAATGGATACAATTTG	58237	58261	25	#NAME?	Deletion	0.273
	T	58545	58544	1	(T)9 -> (T)10	Insertion (tandem repeat)	0.545
	TTTA	58577	58576	4	#NAME?	Insertion	0.545
	T	58577	58576	1	(T)7 -> (T)8	Insertion (tandem repeat)	0.545
	A	58577	58576	1	#NAME?	Insertion	0.364
	TT	58754	58753	2	(TT)7 -> (TT)8	Insertion (tandem repeat)	0.364
	TT	58754	58755	2	(TT)7 -> (TT)6	Deletion (tandem repeat)	0.455
	ATTGAAAATAAAAATTTTGAG	59165	59164	21	#NAME?	Insertion	0.273
	A	60627	60627	1	#NAME?	Deletion	0.818
	ATTATAATATATCTTT	61017	61016	16	#NAME?	Insertion	0.364
	T	61259	61258	1	(T)9 -> (T)10	Insertion (tandem repeat)	0.455
	T	61259	61259	1	(T)9 -> (T)8	Deletion (tandem repeat)	0.364
	T	62258	62258	1	(T)7 -> (T)6	Deletion (tandem repeat)	0.364
	T	62480	62480	1	(T)11 -> (T)10	Deletion (tandem repeat)	0.273
	A	62550	62550	1	#NAME?	Deletion	0.909
	AA	62628	62627	2	(AA)4 -> (AA)5	Insertion (tandem repeat)	0.364
	A	62628	62627	1	(A)8 -> (A)9	Insertion (tandem repeat)	0.545
	A	65202	65202	1	(A)12 -> (A)11	Deletion (tandem repeat)	0.455
	T	65275	65274	1	(T)2 -> (T)3	Insertion (tandem repeat)	0.273
	ATAGAA	65275	65274	6	#NAME?	Insertion	0.364
	AG	65275	65274	2	#NAME?	Insertion	0.364
	TGAGTAACAGATG	65397	65409	13	#NAME?	Deletion	0.545
	T	65848	65847	1	(T)11 -> (T)12	Insertion (tandem repeat)	0.636
	T	65848	65847	1	(T)11 -> (T)12	Insertion (tandem repeat)	0.818
	G	66406	66405	1	(G)12 -> (G)13	Insertion (tandem repeat)	0.273
	G	66406	66406	1	(G)12 -> (G)11	Deletion (tandem repeat)	0.455
	A	66460	66460	1	(A)9 -> (A)8	Deletion (tandem repeat)	0.636
	G	66762	66761	1	(G)2 -> (G)3	Insertion (tandem repeat)	0.364
	TT	66851	66850	2	(TT)4 -> (TT)5	Insertion (tandem repeat)	0.364
	T	66851	66850	1	(T)8 -> (T)9	Insertion (tandem repeat)	0.273
	G	66998	66998	1	(G)6 -> (G)5	Deletion (tandem repeat)	0.364
	A	67190	67190	1	(A)12 -> (A)11	Deletion (tandem repeat)	0.455
	TATATCATAT	68558	68557	10	#NAME?	Insertion	0.364
	TTT	69065	69064	3	(TTT)4 -> (TTT)5	Insertion (tandem repeat)	0.364
	AA	69081	69080	2	(AA)5 -> (AA)6	Insertion (tandem repeat)	0.364
	A	69081	69080	1	(A)11 -> (A)12	Insertion (tandem repeat)	0.727
	A	69081	69080	1	(A)11 -> (A)12	Insertion (tandem repeat)	0.636
	TAAATATAGTTAGAA	69257	69256	15	#NAME?	Insertion	0.364
	TTTT	69776	69775	4	(TT)2 -> (TT)4	Insertion (tandem repeat)	0.364
	A	70780	70780	1	(A)10 -> (A)9	Deletion (tandem repeat)	0.364
	TAATAGAATATTAAA	71595	71609	15	#NAME?	Deletion	0.364
	CTTTTG	72022	72021	6	#NAME?	Insertion	0.364
	TTTAATA	72117	72116	7	#NAME?	Insertion	0.364
	G	72124	72123	1	#NAME?	Insertion	0.364
	T	72256	72256	1	(T)13 -> (T)12	Deletion (tandem repeat)	0.455
	TT	72257	72256	2	(TT)6 -> (TT)7	Insertion (tandem repeat)	0.545
	TT	72257	72256	2	(TT)6 -> (TT)7	Insertion (tandem repeat)	0.364
	T	72257	72256	1	(T)13 -> (T)14	Insertion (tandem repeat)	0.273
	A	72460	72460	1	(A)9 -> (A)8	Deletion (tandem repeat)	0.364
	A	72461	72460	1	(A)9 -> (A)10	Insertion (tandem repeat)	0.545
	A	73072	73072	1	(A)9 -> (A)8	Deletion (tandem repeat)	0.364
	TT	73183	73182	2	(TT)4 -> (TT)5	Insertion (tandem repeat)	0.364
	T	73286	73285	1	(T)10 -> (T)11	Insertion (tandem repeat)	0.364
	T	73286	73285	1	(T)10 -> (T)11	Insertion (tandem repeat)	0.273
	T	73286	73285	1	(T)10 -> (T)11	Insertion (tandem repeat)	0.364
	AT	76784	76785	2	(AT)6 -> (AT)5	Deletion (tandem repeat)	0.273
	T	76866	76865	1	(T)15 -> (T)16	Insertion (tandem repeat)	0.364
	T	76866	76865	1	(T)15 -> (T)16	Insertion (tandem repeat)	0.273
	TT	76866	76869	4	(TT)7 -> (TT)5	Deletion (tandem repeat)	0.455
	T	77138	77137	1	#NAME?	Insertion	0.364
	T	77331	77330	1	(T)2 -> (T)3	Insertion (tandem repeat)	0.364
	A	78339	78338	1	(A)5 -> (A)6	Insertion (tandem repeat)	0.727
	A	78648	78647	1	#NAME?	Insertion	0.364
	A	79664	79664	1	(A)11 -> (A)10	Deletion (tandem repeat)	0.545
	A	79665	79665	1	(A)11 -> (A)10	Deletion (tandem repeat)	0.364
	T	81257	81256	1	(T)10 -> (T)11	Insertion (tandem repeat)	0.364
	T	81257	81257	1	(T)10 -> (T)9	Deletion (tandem repeat)	0.364
	T	82873	82872	1	(T)8 -> (T)9	Insertion (tandem repeat)	0.273
	A	82904	82903	1	(A)10 -> (A)11	Insertion (tandem repeat)	0.273
	A	82904	82904	1	(A)10 -> (A)9	Deletion (tandem repeat)	0.636
	A	82905	82905	1	(A)10 -> (A)9	Deletion (tandem repeat)	0.364
	T	82954	82958	5	#NAME?	Deletion	0.818
	T	83557	83556	1	(T)6 -> (T)7	Insertion (tandem repeat)	0.364
	CTAATCTATATCTATTAT	83557	83556	18	#NAME?	Insertion	0.909
	AATTTTTT	83557	83556	8	#NAME?	Insertion	0.727
	AAATTTATAATTTTTTGTGTTTT	83557	83556	23	#NAME?	Insertion	0.364
	AAATTT	83557	83556	6	#NAME?	Insertion	0.818
	A	83557	83556	1	#NAME?	Insertion	0.545
	A	83557	83556	1	#NAME?	Insertion	0.636
	TTTAATATATTTAATATTA	83561	83560	19	#NAME?	Insertion	0.364
	TTTAGAAAT	83685	83693	9	#NAME?	Deletion	0.636
	AA	83694	83695	2	(AA)4 -> (AA)3	Deletion (tandem repeat)	0.364
	T	84448	84447	1	(T)12 -> (T)13	Insertion (tandem repeat)	0.545
	T	84448	84448	1	(T)12 -> (T)11	Deletion (tandem repeat)	0.273
	T	85272	85271	1	(T)8 -> (T)9	Insertion (tandem repeat)	0.364
	T	85302	85302	1	(T)6 -> (T)5	Deletion (tandem repeat)	0.364
	TATTT	96561	96565	5	#NAME?	Deletion	0.909
	CATCAGA	96672	96678	7	#NAME?	Deletion	0.364
	GTCTATGT	99297	99304	8	#NAME?	Deletion	0.273
	T	102020	102019	1	(T)9 -> (T)10	Insertion (tandem repeat)	0.364
	TTCAACTCTTTGACAACACGAAAAACCATTG	109632	109662	31	#NAME?	Deletion	0.455
	A	110005	110005	1	(A)14 -> (A)13	Deletion (tandem repeat)	0.818
	AA	110006	110009	4	(AA)7 -> (AA)5	Deletion (tandem repeat)	0.545
	A	110010	110010	1	(A)14 -> (A)13	Deletion (tandem repeat)	0.364
	CTTTTT	110408	110413	6	#NAME?	Deletion	0.364
	AAAAT	110564	110568	5	#NAME?	Deletion	0.364
	AAG	112321	112323	3	#NAME?	Deletion	0.636
	TTA	112324	112326	3	#NAME?	Deletion	0.636
	TTA	112324	112326	3	#NAME?	Deletion	0.636
	GAA	112327	112329	3	#NAME?	Deletion	0.727
	GAA	112327	112329	3	#NAME?	Deletion	0.727
	ATA	112330	112332	3	#NAME?	Deletion	0.636
	ATA	112330	112332	3	#NAME?	Deletion	0.636
	TAA	112333	112335	3	#NAME?	Deletion	0.636
	TAA	112333	112335	3	#NAME?	Deletion	0.636
	TATTAA	112336	112341	6	#NAME?	Deletion	0.636
	A	114568	114567	1	(A)9 -> (A)10	Insertion (tandem repeat)	0.273
	A	114652	114651	1	(A)9 -> (A)10	Insertion (tandem repeat)	0.545
	ATTATA	114703	114708	6	#NAME?	Deletion	0.545
	TATAT	115001	115000	5	#NAME?	Insertion	0.364
	ATA	115001	115000	3	(ATA)2 -> (ATA)3	Insertion (tandem repeat)	0.545
	ATATAATATAATAAAAAAATTATAGAT	115012	115011	27	#NAME?	Insertion	0.364
	TTGTA	115257	115261	5	#NAME?	Deletion	0.364
	TATAA	115451	115455	5	#NAME?	Deletion	0.273
	C	115639	115638	1	+C	Insertion	0.273
	C	115639	115638	1	+C	Insertion	0.273
	C	115639	115638	1	+C	Insertion	0.273
	AATTAAATATTAAATAATAGTAAT	115639	115638	24	#NAME?	Insertion	0.364
	AATA	115639	115638	4	#NAME?	Insertion	0.364
	AAA	115639	115638	3	#NAME?	Insertion	0.364
	T	115748	115753	6	CCCACG -> T	Deletion	1
	T	115774	115773	1	#NAME?	Insertion	0.364
	ATATTTTATATATAATTATATATATATAATAAA	115774	115773	33	#NAME?	Insertion	0.364
	ATATAATAAAAAATAATATATATA	115774	115773	24	#NAME?	Insertion	0.636
	AATTTAT	115774	115773	7	#NAME?	Insertion	0.727
	AAA	115774	115773	3	#NAME?	Insertion	0.273
	AA	115774	115775	2	#NAME?	Deletion	0.273
	A	115774	115773	1	(A)3 -> (A)4	Insertion (tandem repeat)	0.273
	ATTATTTT	115776	115783	8	#NAME?	Deletion	0.273
	AATTATTTT	115776	115775	9	#NAME?	Insertion	0.545
	T	116050	116050	1	(T)6 -> (T)5	Deletion (tandem repeat)	0.364
	AATTATATATTAAAA	116068	116082	15	#NAME?	Deletion	0.636
	ATATTATA	116083	116090	8	#NAME?	Deletion	0.364
	ATTATATATT	116114	116123	10	#NAME?	Deletion	0.364
	T	116138	116137	1	#NAME?	Insertion	0.364
	TTATT	116198	116197	5	#NAME?	Insertion	0.364
	AAA	116659	116661	3	#NAME?	Deletion	0.636
	TGATAAAAT	116662	116670	9	#NAME?	Deletion	0.455
	TAATTGAA	118143	118142	8	#NAME?	Insertion	0.364
	AA	118351	118352	2	(AA)5 -> (AA)4	Deletion (tandem repeat)	0.636
	A	118353	118353	1	(A)11 -> (A)10	Deletion (tandem repeat)	0.364
	A	120026	120025	1	(A)8 -> (A)9	Insertion (tandem repeat)	0.273
	AAAAAATTTTT	120327	120326	11	#NAME?	Insertion	0.364
	A	121709	121709	1	(A)8 -> (A)7	Deletion (tandem repeat)	0.364
	ATTAATTAATGG	121855	121866	12	#NAME?	Deletion	0.545
	A	121988	121988	1	(A)15 -> (A)14	Deletion (tandem repeat)	0.727
	AA	121989	121990	2	(AA)7 -> (AA)6	Deletion (tandem repeat)	0.545
	TTT	122084	122086	3	(TTT)5 -> (TTT)4	Deletion (tandem repeat)	0.273
	TT	122084	122087	4	(TT)7 -> (TT)5	Deletion (tandem repeat)	0.636
	TT	122088	122089	2	(TT)7 -> (TT)6	Deletion (tandem repeat)	0.364
	T	123651	123650	1	(T)12 -> (T)13	Insertion (tandem repeat)	0.273
	T	123651	123650	1	(T)12 -> (T)13	Insertion (tandem repeat)	0.545
	A	123651	123650	1	#NAME?	Insertion	0.273
	TTT	123651	123653	3	(TTT)4 -> (TTT)3	Deletion (tandem repeat)	0.364
	AATACT	123925	123924	6	#NAME?	Insertion	0.364
	T	123984	123984	1	#NAME?	Deletion	0.273
	TAATA	123989	123988	5	#NAME?	Insertion	0.364
	TATTAG	128858	128857	6	#NAME?	Insertion	0.364
	CTATAA	131119	131124	6	#NAME?	Deletion	0.364
	ATTTT	133161	133165	5	#NAME?	Deletion	0.364
	AAAAAG	133310	133315	6	#NAME?	Deletion	0.364
	T	133715	133715	1	(T)14 -> (T)13	Deletion (tandem repeat)	0.818
	TT	133716	133719	4	(TT)7 -> (TT)5	Deletion (tandem repeat)	0.545
	T	133720	133720	1	(T)14 -> (T)13	Deletion (tandem repeat)	0.364
	TGTTGTCAAAGAGTTGAACAATGGTTTTTCG	134049	134079	31	#NAME?	Deletion	0.455
	A	141701	141700	1	(A)9 -> (A)10	Insertion (tandem repeat)	0.364
	ATAGACAC	144411	144418	8	#NAME?	Deletion	0.273
	TCTGATG	147051	147057	7	#NAME?	Deletion	0.364
	AAATA	147159	147163	5	#NAME?	Deletion	0.909
	CG	157817	157817	2	T -> CG	Insertion	1
