# Supplementary material for: Evolutionary and phylogenetic analyses of 11 Cerasus species based on the complete chloroplast genome
Source: Front Plant Sci. 2023 Mar 3;14:1070600. doi: 10.3389/fpls.2023.1070600 (PMC10022824; doi:10.3389/fpls.2023.1070600)
Supplement: Supplementary file 5 [file Table_4.xlsx]

## Sheet: Table 4A
	Table 4A Simple sequence repeats in 11 Cerasus species determined by the Perl script MicroSAtellite.
	Category	P. avium(wild)	P. cerasus	P. cerasus × P. canescens ‘Gisela 6’	P. fruticosa	P. japonica	P. mahaleb	P. serrula	P. serrulata	P. tianshanica	P. tomentosa	P. trichostoma	Total	Proportion
	IGR	32	39	39	39	35	37	40	36	25	30	38	390	0.615142
	CDS	10	11	11	11	11	14	9	10	25	11	10	133	0.209779
	CDS-IGR	2	0	0	0	0	1	0	0	0	0	0	3	0.00473186
	Intron	9	9	8	9	11	11	8	12	10	11	9	107	0.16877
	c	6	6	5	5	4	6	7	7	5	3	5	59	0.0930599
	p1	45	49	48	50	50	54	48	50	50	47	52	543	0.856467
	p2	2	4	4	4	3	3	2	1	5	2	1	31	0.0488959
	p3	0	0	1	0	0	0	0	0	1	0	0	2	0.00157729
	Total	53	59	58	59	57	63	57	58	60	52	58	634

## Sheet: Table 4B
	Table 4B Statistical analysis of the repeat types of the 11 Cerasus species plastomes computed by Reputer and Tandem Repeats Finder.
	Species	F	R	P	C	Tandem	Total
	P. avium(wild)	88	47	25	34	49	243
	P. cerasus	122	80	138	81	52	473
	P. cerasus × P. canescens ‘Gisela 6’	153	104	173	114	51	595
	P. fruticosa	120	77	136	78	51	462
	P. japonica	92	38	83	35	59	307
	P. mahaleb	86	35	85	37	45	288
	P. serrula	80	38	82	38	49	287
	P. serrulata	96	42	101	44	59	342
	P. tianshanica	179	111	165	119	73	647
	P. tomentosa	75	36	77	31	50	269
	P. trichostoma	73	37	95	35	47	287
	Total	1164	645	1160	646	585	4200
	F, P, R and C indicate the repeat types forward, palindrome, reverse and complement, respectively.
