# Supplementary material for: Evolutionary and phylogenetic analyses of 11 Cerasus species based on the complete chloroplast genome
Source: Front Plant Sci. 2023 Mar 3;14:1070600. doi: 10.3389/fpls.2023.1070600 (PMC10022824; doi:10.3389/fpls.2023.1070600)
Supplement: Supplementary file 6 [file Table_5.xlsx]

## Sheet: Table S5A
Table S5A Parameter statistics of codon usage analyses for the 11 Cerasus species.
Species	T3s	C3s	A3s	G3s	CAI	CBI	Fop	Nc	GC3s	GC	L_sym	L_aa	Gravy	Aromo
Prunus_avium	0.4672	0.1718	0.4356	0.182	0.167	-0.106	0.352	49.76	0.269	0.376	23416	24410	-0.100561	0.113929
Prunus_cerasus	0.4676	0.1718	0.436	0.1814	0.166	-0.106	0.352	49.71	0.269	0.376	23399	24392	-0.098266	0.113808
P. cerasus × P. canescens ‘Gisela 6’	0.4683	0.171	0.4357	0.181	0.166	-0.106	0.351	49.65	0.268	0.376	23055	24034	-0.0973	0.113589
Prunus_fruticosa	0.4676	0.1718	0.436	0.1813	0.167	-0.106	0.352	49.7	0.268	0.376	23399	24392	-0.098266	0.113808
Prunus_japonica	0.4674	0.1716	0.4358	0.1816	0.167	-0.106	0.351	49.75	0.269	0.376	23398	24393	-0.099717	0.114131
Prunus_mahaleb	0.4672	0.1718	0.4353	0.1821	0.166	-0.106	0.351	49.76	0.269	0.376	23413	24407	-0.099267	0.113779
Prunus_serrula	0.4669	0.1721	0.4351	0.1821	0.166	-0.106	0.351	49.78	0.27	0.376	23395	24390	-0.098516	0.113899
Prunus_serrulata	0.467	0.1721	0.4352	0.1824	0.167	-0.106	0.351	49.79	0.27	0.376	23425	24421	-0.099513	0.114082
Prunus_trichostoma	0.467	0.1722	0.4351	0.182	0.166	-0.107	0.351	49.78	0.269	0.376	23387	24381	-0.09799	0.113859
Prunus_tomentosa(TB)	0.4676	0.1715	0.4357	0.1817	0.167	-0.107	0.351	49.74	0.269	0.376	23410	24405	-0.100373	0.114075
Prunus_tianshanica	0.4677	0.1717	0.436	0.1813	0.167	-0.106	0.352	49.71	0.268	0.376	23379	24373	-0.097083	0.113855
Mean	0.467409	0.171764	0.435591	0.181718	0.166545	-0.106182	0.351364	49.7391	0.268909	0.376	23370.5	24363.5	-0.0988047	0.113892
T3s, T of silent 3rd codon position. C3, C of silent 3rd codon position. A3s, T of silent 3rd codon position. G3, T of silent 3rd codon position. CAI, Codon Adaptation Index. CBI, Codon bias index. Fop, Frequency of OPtimal codons. Nc, Effective Number of Codons. GC3s, GC of silent 3rd codon position. GC, GC content of gene. L_sym, Number of synonymous codons. L_aa, Total number of amino acids. G…

## Sheet: Table S5B
Table S5B Codon usage statistics for the 11 Cerasus species computed by CODONW V.1.4.2 (http://codonw.sourceforge.net/).
AA	Codon	P. avium		P. cerasus		P. cerasus × P. canescens ‘Gisela 6’		P. fruticosa		P. japonica		P. mahaleb		P. serrula		P. serrulata		P. trichostoma		P. tomentosa		P. tianshanica
		No.	RSCU	No.	RSCU	No.	RSCU	No.	RSCU	No.	RSCU	No.	RSCU	No.	RSCU	No.	RSCU	No.	RSCU	No.	RSCU	No.	RSCU
Phe	UUU	903	1.29	903	1.29	887	1.29	903	1.29	911	1.3	900	1.29	903	1.29	905	1.29	904	1.29	913	1.3	902	1.29
	UUC	496	0.71	495	0.71	484	0.71	495	0.71	489	0.7	497	0.71	495	0.71	496	0.71	493	0.71	488	0.7	494	0.71
Leu	UUA	830	1.95	834	1.96	821	1.96	834	1.96	834	1.96	828	1.94	830	1.94	833	1.95	831	1.95	834	1.96	832	1.95
	UUG	518	1.22	517	1.21	513	1.22	517	1.21	515	1.21	520	1.22	518	1.21	517	1.21	517	1.21	516	1.21	517	1.21
Leu	CUU	536	1.26	535	1.25	529	1.26	535	1.25	531	1.25	535	1.25	538	1.26	536	1.25	536	1.26	532	1.25	533	1.25
	CUC	165	0.39	165	0.39	159	0.38	165	0.39	167	0.39	165	0.39	164	0.38	165	0.39	164	0.38	166	0.39	165	0.39
	CUA	340	0.8	341	0.8	336	0.8	341	0.8	340	0.8	345	0.81	343	0.8	342	0.8	341	0.8	340	0.8	342	0.8
	CUG	168	0.39	166	0.39	161	0.38	166	0.39	171	0.4	169	0.4	169	0.4	170	0.4	169	0.4	170	0.4	166	0.39
Ile	AUU	1027	1.46	1029	1.46	1015	1.46	1029	1.46	1017	1.45	1030	1.46	1023	1.45	1026	1.45	1027	1.46	1016	1.45	1029	1.46
	AUC	397	0.56	401	0.57	396	0.57	401	0.57	407	0.58	405	0.57	404	0.57	403	0.57	404	0.57	407	0.58	400	0.57
	AUA	692	0.98	690	0.98	681	0.98	690	0.98	685	0.97	687	0.97	687	0.97	687	0.97	686	0.97	684	0.97	692	0.98
Met	AUG	565	1	564	1	553	1	564	1	565	1	564	1	565	1	565	1	565	1	565	1	564	1
Val	GUU	478	1.45	478	1.46	472	1.46	478	1.46	476	1.45	476	1.45	476	1.45	476	1.45	476	1.45	478	1.45	477	1.45
	GUC	136	0.41	135	0.41	129	0.4	135	0.41	139	0.42	135	0.41	137	0.42	138	0.42	136	0.41	139	0.42	135	0.41
	GUA	515	1.57	512	1.56	507	1.57	512	1.56	511	1.55	511	1.56	512	1.56	514	1.56	513	1.56	510	1.55	513	1.56
	GUG	187	0.57	187	0.57	183	0.57	187	0.57	189	0.57	188	0.57	188	0.57	188	0.57	188	0.57	188	0.57	187	0.57
Ser	UCU	517	1.66	518	1.67	511	1.67	518	1.67	518	1.67	512	1.65	517	1.67	515	1.66	513	1.66	517	1.67	518	1.67
	UCC	307	0.99	307	0.99	301	0.99	307	0.99	303	0.98	305	0.99	307	0.99	307	0.99	307	0.99	303	0.98	307	0.99
	UCA	373	1.2	371	1.2	364	1.19	371	1.2	371	1.19	371	1.2	372	1.2	372	1.2	371	1.2	372	1.2	371	1.2
	UCG	182	0.59	179	0.58	176	0.58	179	0.58	180	0.58	182	0.59	180	0.58	181	0.58	181	0.58	180	0.58	178	0.57
Pro	CCU	387	1.56	388	1.56	384	1.56	388	1.56	389	1.56	390	1.56	389	1.56	390	1.56	389	1.56	390	1.56	388	1.56
	CCC	190	0.76	187	0.75	184	0.75	187	0.75	189	0.76	192	0.77	191	0.77	190	0.76	190	0.76	190	0.76	187	0.75
	CCA	279	1.12	281	1.13	280	1.14	281	1.13	283	1.14	278	1.11	279	1.12	279	1.12	280	1.12	282	1.13	281	1.13
	CCG	138	0.56	138	0.56	135	0.55	138	0.56	136	0.55	139	0.56	138	0.55	138	0.55	137	0.55	136	0.55	138	0.56
Thr	ACU	484	1.57	483	1.57	477	1.58	483	1.57	484	1.57	481	1.56	481	1.56	481	1.56	482	1.56	482	1.56	483	1.57
	ACC	230	0.74	227	0.74	220	0.73	227	0.74	227	0.74	229	0.74	229	0.74	231	0.75	230	0.75	228	0.74	227	0.74
	ACA	387	1.25	388	1.26	380	1.26	388	1.26	388	1.26	386	1.25	386	1.25	387	1.25	387	1.26	387	1.26	388	1.26
	ACG	134	0.43	132	0.43	128	0.42	132	0.43	136	0.44	135	0.44	136	0.44	135	0.44	134	0.43	136	0.44	132	0.43
		1235	3.99	1230	4	1205	3.99	1230	4	1235	4.01	1231	3.99	1232	3.99	1234	4	1233	4	1233	4	1230
Ala	GCU	576	1.8	575	1.81	572	1.8	575	1.81	579	1.81	581	1.82	575	1.8	576	1.81	576	1.8	579	1.81	574	1.8
	GCC	205	0.64	207	0.65	207	0.65	207	0.65	203	0.64	203	0.64	204	0.64	204	0.64	206	0.65	205	0.64	207	0.65
	GCA	358	1.12	354	1.11	352	1.11	354	1.11	356	1.11	358	1.12	357	1.12	356	1.12	357	1.12	356	1.11	354	1.11
	GCG	138	0.43	138	0.43	138	0.43	138	0.43	140	0.44	136	0.43	139	0.44	140	0.44	138	0.43	142	0.44	138	0.43
Tyr	UAU	761	1.6	760	1.6	747	1.6	760	1.6	763	1.6	761	1.6	761	1.6	764	1.6	761	1.6	766	1.61	760	1.6
	UAC	192	0.4	189	0.4	186	0.4	189	0.4	191	0.4	189	0.4	189	0.4	190	0.4	189	0.4	187	0.39	189	0.4
TER	UAA	32	1.78	32	1.78	31	1.75	32	1.78	33	1.83	32	1.78	32	1.78	32	1.78	33	1.83	33	1.83	33	1.8
	UAG	12	0.67	12	0.67	12	0.68	12	0.67	12	0.67	12	0.67	12	0.67	12	0.67	12	0.67	12	0.67	12	0.65
His	CAU	457	1.52	457	1.51	453	1.52	457	1.51	458	1.52	460	1.52	457	1.52	457	1.52	456	1.51	457	1.52	457	1.51
	CAC	146	0.48	148	0.49	144	0.48	148	0.49	145	0.48	146	0.48	146	0.48	146	0.48	146	0.49	145	0.48	148	0.49
Gln	CAA	672	1.53	668	1.53	661	1.53	668	1.53	668	1.53	669	1.53	668	1.53	669	1.53	668	1.53	670	1.53	667	1.52
	CAG	209	0.47	208	0.47	205	0.47	208	0.47	205	0.47	207	0.47	208	0.47	208	0.47	206	0.47	205	0.47	208	0.48
Asn	AAU	939	1.54	945	1.53	927	1.53	945	1.53	933	1.53	939	1.53	939	1.53	942	1.54	938	1.53	936	1.53	945	1.54
	AAC	284	0.46	288	0.47	283	0.47	288	0.47	285	0.47	285	0.47	286	0.47	285	0.46	286	0.47	286	0.47	286	0.46
Lys	AAA	965	1.5	966	1.5	950	1.51	966	1.5	971	1.51	969	1.5	960	1.5	963	1.49	959	1.49	969	1.51	966	1.5
	AAG	323	0.5	320	0.5	310	0.49	320	0.5	315	0.49	320	0.5	323	0.5	326	0.51	325	0.51	316	0.49	319	0.5
Asp	GAU	827	1.6	822	1.61	815	1.6	822	1.61	830	1.61	827	1.61	825	1.61	826	1.61	826	1.61	829	1.61	821	1.61
	GAC	204	0.4	201	0.39	201	0.4	201	0.39	199	0.39	201	0.39	202	0.39	201	0.39	201	0.39	199	0.39	201	0.39
Glu	GAA	981	1.48	982	1.48	958	1.48	982	1.48	979	1.48	975	1.48	977	1.48	982	1.48	977	1.48	981	1.48	981	1.48
	GAG	343	0.52	344	0.52	338	0.52	344	0.52	347	0.52	346	0.52	346	0.52	346	0.52	345	0.52	347	0.52	344	0.52
Cys	UGU	205	1.45	209	1.45	208	1.46	209	1.45	207	1.46	207	1.46	206	1.46	206	1.46	205	1.45	210	1.46	209	1.45
	UGC	77	0.55	79	0.55	77	0.54	79	0.55	77	0.54	76	0.54	77	0.54	77	0.54	78	0.55	77	0.54	79	0.55
TER	UGA	10	0.56	10	0.56	10	0.57	10	0.56	9	0.5	10	0.56	10	0.56	10	0.56	9	0.5	9	0.5	10	0.55
Trp	UGG	429	1	429	1	426	1	429	1	430	1	430	1	430	1	431	1	429	1	430	1	430	1
Arg	CGU	301	1.26	298	1.26	297	1.27	298	1.26	299	1.26	299	1.25	298	1.25	298	1.25	299	1.26	300	1.26	298	1.26
	CGC	101	0.42	99	0.42	98	0.42	99	0.42	103	0.43	103	0.43	103	0.43	103	0.43	103	0.43	102	0.43	99	0.42
	CGA	304	1.28	308	1.3	304	1.3	308	1.3	311	1.31	309	1.3	306	1.29	308	1.3	308	1.3	314	1.32	306	1.3
	CGG	108	0.45	105	0.44	103	0.44	105	0.44	108	0.45	106	0.44	106	0.45	106	0.45	106	0.45	106	0.44	104	0.44
Ser	AGU	361	1.16	360	1.16	355	1.16	360	1.16	365	1.18	362	1.17	360	1.16	360	1.16	359	1.16	365	1.18	360	1.16
	AGC	125	0.4	126	0.41	125	0.41	126	0.41	126	0.41	125	0.4	126	0.41	127	0.41	126	0.41	126	0.41	126	0.41
Arg	AGA	453	1.9	450	1.9	442	1.89	450	1.9	448	1.88	450	1.89	453	1.91	452	1.9	451	1.9	449	1.88	448	1.9
	AGG	161	0.68	161	0.68	161	0.69	161	0.68	160	0.67	163	0.68	160	0.67	160	0.67	160	0.67	160	0.67	161	0.68
Gly	GGU	549	1.34	550	1.34	546	1.34	551	1.34	547	1.33	550	1.33	550	1.34	549	1.33	549	1.33	545	1.33	551	1.34
	GGC	168	0.41	166	0.4	164	0.4	166	0.4	167	0.41	168	0.41	168	0.41	168	0.41	168	0.41	168	0.41	166	0.4
	GGA	659	1.6	661	1.61	651	1.6	661	1.61	660	1.61	666	1.61	662	1.61	659	1.6	661	1.61	659	1.61	659	1.61
	GGG	268	0.65	268	0.65	264	0.65	267	0.65	267	0.65	266	0.64	266	0.65	269	0.65	268	0.65	270	0.66	266	0.65
Total		24464		24446		24087		24446		24447		24461		24444		24475		24435		24459		24428
Subtotal	A3	7850		7848		7728		7848		7847		7844		7834		7845		7832		7849		7843
	T3	9308		9310		9195		9311		9307		9310		9298		9307		9296		9315		9305
	C3	3423		3420		3358		3420		3417		3424		3428		3431		3427		3416		3416
	G3	3883		3868		3806		3867		3876		3883		3884		3892		3880		3879		3864
	T3A3	11273		11268		11086		11268		11264		11268		11262		11276		11259		11265		11259
	G3C3	13191		13178		13001		13178		13183		13193		13182		13199		13176		13194		13169
	Proportion of total A1T1	0.4608		0.460934		0.460248		0.460934		0.460752		0.460652		0.460727		0.460715		0.460773		0.460567		0.460906
	Proportion of total G1C1	0.5392		0.539066		0.539752		0.539066		0.539248		0.539348		0.539273		0.539285		0.539227		0.539433		0.539094
	A1	7527		7530		7403		7530		7512		7530		7518		7530		7519		7512		7526
	T1	5844		5844		5754		5844		5843		5832		5839		5848		5833		5847		5841
	C1	4501		4492		4433		4492		4503		4512		4503		4505		4498		4505		4487
	G1	6592		6580		6497		6580		6589		6587		6584		6592		6585		6595		6574
	T1A1	13371		13374		13157		13374		13355		13362		13357		13378		13352		13359		13367
	G1C1	11093		11072		10930		11072		11092		11099		11087		11097		11083		11100		11061
	Proportion of total A1T1	0.546558		0.547083		0.546228		0.547083		0.546284		0.546257		0.546433		0.546599		0.546429		0.546179		0.5472
	Proportion of total G2C2	0.453442		0.452917		0.453772		0.452917		0.453716		0.453743		0.453567		0.453401		0.453571		0.453821		0.4528
	A2	7347		7342		7221		7342		7334		7338		7331		7349		7328		7338		7337
	T2	7953		7952		7826		7952		7947		7955		7952		7961		7950		7946		7948
	C2	4885		4873		4809		4873		4882		4878		4880		4882		4878		4885		4871
	G2	2903		2902		2870		2901		2910		2906		2901		2907		2901		2918		2896
	T2A2	15300		15294		15047		15294		15281		15293		15283		15310		15278		15284		15285
	G2C2	7788		7775		7679		7774		7792		7784		7781		7789		7779		7803		7767
	Proportion of total A1T1	0.625409		0.625624		0.624694		0.625624		0.625066		0.625199		0.625225		0.625536		0.625251		0.624882		0.625716
	Proportion of total G2C2	0.318345		0.318048		0.318803		0.318007		0.31873		0.318221		0.318319		0.318243		0.318355		0.319024		0.317955

## Sheet: Table S5C
	Table S5C Relative synonymous codon usage (RSCU) values for the 11 Cerasus species.
	AA	Codon	P. avium	P. cerasus	P. cerasus × P. canescens ‘Gisela 6’	P. fruticosa	P. japonica	P. mahaleb	P. serrula	P. serrulata	P. trichostoma	P. tomentosa	P. tianshanica
	Leu	UUA	1.95	1.96	1.96	1.96	1.96	1.94	1.94	1.95	1.95	1.96	1.95
	Arg	AGA	1.9	1.9	1.89	1.9	1.88	1.89	1.91	1.9	1.9	1.88	1.9
	Ala	GCU	1.8	1.81	1.8	1.81	1.81	1.82	1.8	1.81	1.8	1.81	1.8
	TER	UAA	1.78	1.78	1.75	1.78	1.83	1.78	1.78	1.78	1.83	1.83	1.8
	Ser	UCU	1.66	1.67	1.67	1.67	1.67	1.65	1.67	1.66	1.66	1.67	1.67
	Asp	GAU	1.6	1.61	1.6	1.61	1.61	1.61	1.61	1.61	1.61	1.61	1.61
	Gly	GGA	1.6	1.61	1.6	1.61	1.61	1.61	1.61	1.6	1.61	1.61	1.61
	Tyr	UAU	1.6	1.6	1.6	1.6	1.6	1.6	1.6	1.6	1.6	1.61	1.6
	Thr	ACU	1.57	1.57	1.58	1.57	1.57	1.56	1.56	1.56	1.56	1.56	1.57
	Pro	CCU	1.56	1.56	1.56	1.56	1.56	1.56	1.56	1.56	1.56	1.56	1.56
	Val	GUA	1.57	1.56	1.57	1.56	1.55	1.56	1.56	1.56	1.56	1.55	1.56
	Asn	AAU	1.54	1.53	1.53	1.53	1.53	1.53	1.53	1.54	1.53	1.53	1.54
	Gln	CAA	1.53	1.53	1.53	1.53	1.53	1.53	1.53	1.53	1.53	1.53	1.52
	His	CAU	1.52	1.51	1.52	1.51	1.52	1.52	1.52	1.52	1.51	1.52	1.51
	Lys	AAA	1.5	1.5	1.51	1.5	1.51	1.5	1.5	1.49	1.49	1.51	1.5
	Glu	GAA	1.48	1.48	1.48	1.48	1.48	1.48	1.48	1.48	1.48	1.48	1.48
	Ile	AUU	1.46	1.46	1.46	1.46	1.45	1.46	1.45	1.45	1.46	1.45	1.46
	Cys	UGU	1.45	1.45	1.46	1.45	1.46	1.46	1.46	1.46	1.45	1.46	1.45
	Val	GUU	1.45	1.46	1.46	1.46	1.45	1.45	1.45	1.45	1.45	1.45	1.45
	Gly	GGU	1.34	1.34	1.34	1.34	1.33	1.33	1.34	1.33	1.33	1.33	1.34
	Arg	CGA	1.28	1.3	1.3	1.3	1.31	1.3	1.29	1.3	1.3	1.32	1.3
	Phe	UUU	1.29	1.29	1.29	1.29	1.3	1.29	1.29	1.29	1.29	1.3	1.29
	Arg	CGU	1.26	1.26	1.27	1.26	1.26	1.25	1.25	1.25	1.26	1.26	1.26
	Thr	ACA	1.25	1.26	1.26	1.26	1.26	1.25	1.25	1.25	1.26	1.26	1.26
	Leu	CUU	1.26	1.25	1.26	1.25	1.25	1.25	1.26	1.25	1.26	1.25	1.25
	Leu	UUG	1.22	1.21	1.22	1.21	1.21	1.22	1.21	1.21	1.21	1.21	1.21
	Ser	UCA	1.2	1.2	1.19	1.2	1.19	1.2	1.2	1.2	1.2	1.2	1.2
	Ser	AGU	1.16	1.16	1.16	1.16	1.18	1.17	1.16	1.16	1.16	1.18	1.16
	Pro	CCA	1.12	1.13	1.14	1.13	1.14	1.11	1.12	1.12	1.12	1.13	1.13
	Ala	GCA	1.12	1.11	1.11	1.11	1.11	1.12	1.12	1.12	1.12	1.11	1.11
	Met	AUG	1	1	1	1	1	1	1	1	1	1	1
	Trp	UGG	1	1	1	1	1	1	1	1	1	1	1
	Ser	UCC	0.99	0.99	0.99	0.99	0.98	0.99	0.99	0.99	0.99	0.98	0.99
	Ile	AUA	0.98	0.98	0.98	0.98	0.97	0.97	0.97	0.97	0.97	0.97	0.98
	Leu	CUA	0.8	0.8	0.8	0.8	0.8	0.81	0.8	0.8	0.8	0.8	0.8
	Pro	CCC	0.76	0.75	0.75	0.75	0.76	0.77	0.77	0.76	0.76	0.76	0.75
	Thr	ACC	0.74	0.74	0.73	0.74	0.74	0.74	0.74	0.75	0.75	0.74	0.74
	Phe	UUC	0.71	0.71	0.71	0.71	0.7	0.71	0.71	0.71	0.71	0.7	0.71
	Arg	AGG	0.68	0.68	0.69	0.68	0.67	0.68	0.67	0.67	0.67	0.67	0.68
	TER	UAG	0.67	0.67	0.68	0.67	0.67	0.67	0.67	0.67	0.67	0.67	0.65
	Gly	GGG	0.65	0.65	0.65	0.65	0.65	0.64	0.65	0.65	0.65	0.66	0.65
	Ala	GCC	0.64	0.65	0.65	0.65	0.64	0.64	0.64	0.64	0.65	0.64	0.65
	Ser	UCG	0.59	0.58	0.58	0.58	0.58	0.59	0.58	0.58	0.58	0.58	0.57
	Ile	AUC	0.56	0.57	0.57	0.57	0.58	0.57	0.57	0.57	0.57	0.58	0.57
	Val	GUG	0.57	0.57	0.57	0.57	0.57	0.57	0.57	0.57	0.57	0.57	0.57
	Pro	CCG	0.56	0.56	0.55	0.56	0.55	0.56	0.55	0.55	0.55	0.55	0.56
	Cys	UGC	0.55	0.55	0.54	0.55	0.54	0.54	0.54	0.54	0.55	0.54	0.55
	TER	UGA	0.56	0.56	0.57	0.56	0.5	0.56	0.56	0.56	0.5	0.5	0.55
	Glu	GAG	0.52	0.52	0.52	0.52	0.52	0.52	0.52	0.52	0.52	0.52	0.52
	Lys	AAG	0.5	0.5	0.49	0.5	0.49	0.5	0.5	0.51	0.51	0.49	0.5
	His	CAC	0.48	0.49	0.48	0.49	0.48	0.48	0.48	0.48	0.49	0.48	0.49
	Gln	CAG	0.47	0.47	0.47	0.47	0.47	0.47	0.47	0.47	0.47	0.47	0.48
	Asn	AAC	0.46	0.47	0.47	0.47	0.47	0.47	0.47	0.46	0.47	0.47	0.46
	Arg	CGG	0.45	0.44	0.44	0.44	0.45	0.44	0.45	0.45	0.45	0.44	0.44
	Ala	GCG	0.43	0.43	0.43	0.43	0.44	0.43	0.44	0.44	0.43	0.44	0.43
	Thr	ACG	0.43	0.43	0.42	0.43	0.44	0.44	0.44	0.44	0.43	0.44	0.43
	Arg	CGC	0.42	0.42	0.42	0.42	0.43	0.43	0.43	0.43	0.43	0.43	0.42
	Val	GUC	0.41	0.41	0.4	0.41	0.42	0.41	0.42	0.42	0.41	0.42	0.41
	Ser	AGC	0.4	0.41	0.41	0.41	0.41	0.4	0.41	0.41	0.41	0.41	0.41
	Gly	GGC	0.41	0.4	0.4	0.4	0.41	0.41	0.41	0.41	0.41	0.41	0.4
	Tyr	UAC	0.4	0.4	0.4	0.4	0.4	0.4	0.4	0.4	0.4	0.39	0.4
	Leu	CUG	0.39	0.39	0.38	0.39	0.4	0.4	0.4	0.4	0.4	0.4	0.39
	Asp	GAC	0.4	0.39	0.4	0.39	0.39	0.39	0.39	0.39	0.39	0.39	0.39
	Leu	CUC	0.39	0.39	0.38	0.39	0.39	0.39	0.38	0.39	0.38	0.39	0.39
