# Supplementary material for: Evolutionary and phylogenetic analyses of 11 Cerasus species based on the complete chloroplast genome
Source: Front Plant Sci. 2023 Mar 3;14:1070600. doi: 10.3389/fpls.2023.1070600 (PMC10022824; doi:10.3389/fpls.2023.1070600)
Supplement: Supplementary file 7 [file Table_6.xlsx]

## Sheet: Table S6A
	Table S6A Average Ka/Ks ratios of 33 protein-coding genes.
	Genes	Ka	Ks	Ka/Ks ratios
	LSC_rpoA	0.00126515	0.0282809	0.044735
	LSC_atpA	0.000967135	0.0193191	0.0500611
	LSC_petB	0.00198731	0.0275998	0.0720045
	LSC_cemA	0.00186171	0.0247383	0.0752562
	LSC_rpoC1	0.00064971	0.00710652	0.0914244
	LSC_rps4	0.0021377	0.0205268	0.104142
	SSC_ndhH	0.00104877	0.00952603	0.110095
	SSC_ndhA	0.00195849	0.0169951	0.115239
	LSC_rps3	0.00230246	0.0197908	0.11634
	LSC_psbC	0.0011508	0.00945664	0.121692
	LSC_psbB	0.000841315	0.00617201	0.136311
	LSC_accD	0.00203426	0.0124103	0.163918
	LSC_ndhK	0.00186322	0.0107931	0.17263
	SSC_ndhG	0.00245802	0.0139621	0.17605
	LSC_atpI	0.00176026	0.00975524	0.180442
	LSC_rpoB	0.00136985	0.00671874	0.203885
	LSC_atpB	0.00101384	0.00478579	0.211843
	LSC_rpl20	0.0036186	0.01364	0.265293
	IRB_ycf2	0.000767542	0.00263941	0.2908
	LSC_atpF	0.00262465	0.00897723	0.292368
	LSC_clpP	0.00441066	0.0150529	0.293011
	IRA-SSC_ycf1	0.00500296	0.0144337	0.346616
	LSC_rps16	0.0165855	0.0440423	0.37658
	LSC_rpl16	0.00618126	0.0162414	0.380588
	LSC_rbcL	0.00958155	0.0247963	0.38641
	LSC_atpH	0.00586844	0.014033	0.418189
	SSC_ndhD	0.00329687	0.00718844	0.458635
	LSC_rpoC2	0.00329647	0.00704789	0.467724
	SSC_ndhI	0.00593233	0.0122623	0.483784
	LSC_matK	0.00449492	0.00921592	0.487734
	LSC_petA	0.00415587	0.00818735	0.507596
	LSC_rps15	0.0118471	0.021916	0.54057
	SSC_ccsA	0.00458011	0.00519545	0.881562
	IRA_ycf2	0.00278496	0.00162621	1.71255
	Average	0.00357941	0.0139539	0.315767

## Sheet: Table S6B
	Table S6B Ka/Ks analyses on protein-coding genes with nucleotide substitutions from the chloroplast genome comparison of 11 Cerasus species.
	Gene	Sequence	Ka	Ks	Ka/Ks
	LSC_rbcL	P._mahaleb&P._trichostoma	0.00261958	0.0145629	0.17988			LSC_rbcL	0.00958155	0.0247963	0.38641
		P._mahaleb&P._serrula	0.00349654	0.0145377	0.240515			LSC_psbB	0.000841315	0.00617201	0.136311
		P._mahaleb&P._avium	0.00349654	0.0145377	0.240515			LSC_psbC	0.0011508	0.00945664	0.121692
		P._mahaleb&P._serrulata	0.00349654	0.0145377	0.240515			LSC_petA	0.00415587	0.00818735	0.507596
		P._mahaleb&P._cerasus	0.00625624	0.0236282	0.264778			LSC_petB	0.00198731	0.0275998	0.0720045
		P._mahaleb&P._fruticosa	0.00625624	0.0236282	0.264778			LSC_atpA	0.000967135	0.0193191	0.0500611
		P._mahaleb&P._cerasus_P._canescens_Gisela6	0.00625624	0.0236282	0.264778			LSC_atpB	0.00101384	0.00478579	0.211843
		P._mahaleb&P._tianshanica	0.00625624	0.0236282	0.264778			LSC_atpF	0.00262465	0.00897723	0.292368
		P._serrula&P._cerasus	0.00267963	0.00996546	0.268891			LSC_atpH	0.00586844	0.014033	0.418189
		P._serrula&P._fruticosa	0.00267963	0.00996546	0.268891			LSC_atpI	0.00176026	0.00975524	0.180442
		P._serrula&P._cerasus_P._canescens_Gisela6	0.00267963	0.00996546	0.268891			SSC_ndhA	0.00195849	0.0169951	0.115239
		P._serrula&P._tianshanica	0.00267963	0.00996546	0.268891			SSC_ndhD	0.00329687	0.00718844	0.458635
		P._avium&P._cerasus	0.00267963	0.00996546	0.268891			SSC_ndhG	0.00245802	0.0139621	0.17605
		P._avium&P._fruticosa	0.00267963	0.00996546	0.268891			SSC_ndhH	0.00104877	0.00952603	0.110095
		P._avium&P._cerasus_P._canescens_Gisela6	0.00267963	0.00996546	0.268891			SSC_ndhI	0.00593233	0.0122623	0.483784
		P._avium&P._tianshanica	0.00267963	0.00996546	0.268891			LSC_ndhK	0.00186322	0.0107931	0.17263
		P._cerasus&P._serrulata	0.00267963	0.00996546	0.268891			LSC_rps3	0.00230246	0.0197908	0.11634
		P._fruticosa&P._serrulata	0.00267963	0.00996546	0.268891			LSC_rps4	0.0021377	0.0205268	0.104142
		P._cerasus_P._canescens_Gisela6&P._serrulata	0.00267963	0.00996546	0.268891			LSC_rps15	0.0118471	0.021916	0.54057
		P._tianshanica&P._serrulata	0.00267963	0.00996546	0.268891			LSC_rps16	0.0165855	0.0440423	0.37658
		P._cerasus&P._trichostoma	0.00357281	0.00998898	0.357675			IRA_rps19	0.0313791	0.0194808	1.61077
		P._trichostoma&P._fruticosa	0.00357281	0.00998898	0.357675			LSC_rpl16	0.00618126	0.0162414	0.380588
		P._trichostoma&P._cerasus_P._canescens_Gisela6	0.00357281	0.00998898	0.357675			LSC_rpl20	0.0036186	0.01364	0.265293
		P._trichostoma&P._tianshanica	0.00357281	0.00998898	0.357675			LSC_rpoA	0.00126515	0.0282809	0.044735
		P._japonica&P._trichostoma	0.00893403	0.0242268	0.368766			LSC_rpoB	0.00136985	0.00671874	0.203885
		P._trichostoma&P._tomentosa	0.00893403	0.0242268	0.368766			LSC_rpoC1	0.00064971	0.00710652	0.0914244
		P._japonica&P._cerasus	0.0126337	0.0337562	0.374262			LSC_rpoC2	0.00329647	0.00704789	0.467724
		P._japonica&P._fruticosa	0.0126337	0.0337562	0.374262			LSC_matK	0.00449492	0.00921592	0.487734
		P._japonica&P._cerasus_P._canescens_Gisela6	0.0126337	0.0337562	0.374262			LSC_accD	0.00203426	0.0124103	0.163918
		P._japonica&P._tianshanica	0.0126337	0.0337562	0.374262			SSC_ccsA	0.00458011	0.00519545	0.881562
		P._cerasus&P._tomentosa	0.0126337	0.0337562	0.374262			LSC_cemA	0.00186171	0.0247383	0.0752562
		P._fruticosa&P._tomentosa	0.0126337	0.0337562	0.374262			LSC_clpP	0.00441066	0.0150529	0.293011
		P._cerasus_P._canescens_Gisela6&P._tomentosa	0.0126337	0.0337562	0.374262			IRA-SSC_ycf1	0.00500296	0.0144337	0.346616
		P._tianshanica&P._tomentosa	0.0126337	0.0337562	0.374262			IRB_ycf2	0.000767542	0.00263941	0.2908
		P._serrula&P._japonica	0.00983922	0.0241532	0.407367			IRA_ycf2	0.00278496	0.00162621	1.71255
		P._serrula&P._tomentosa	0.00983922	0.0241532	0.407367
		P._avium&P._japonica	0.00983922	0.0241532	0.407367
		P._avium&P._tomentosa	0.00983922	0.0241532	0.407367
		P._japonica&P._serrulata	0.00983922	0.0241532	0.407367
		P._tomentosa&P._serrulata	0.00983922	0.0241532	0.407367
		P._mahaleb&P._japonica	0.00626059	0.0136669	0.458083
		P._mahaleb&P._tomentosa	0.00626059	0.0136669	0.458083
		Average	0.00958155	0.0247963	0.38641
	LSC_psbB	P._cerasus&P._tomentosa	0.000826931	0.0128548	0.0643287
		P._fruticosa&P._tomentosa	0.000826931	0.0128548	0.0643287
		P._cerasus_P._canescens_Gisela6&P._tomentosa	0.000826931	0.0128548	0.0643287
		P._tianshanica&P._tomentosa	0.000826931	0.0128548	0.0643287
		P._japonica&P._cerasus	0.000834912	0.00927504	0.090017
		P._japonica&P._fruticosa	0.000834912	0.00927504	0.090017
		P._japonica&P._cerasus_P._canescens_Gisela6	0.000834912	0.00927504	0.090017
		P._japonica&P._tianshanica	0.000834912	0.00927504	0.090017
		P._mahaleb&P._cerasus	0.000847852	0.00291533	0.290825
		P._mahaleb&P._fruticosa	0.000847852	0.00291533	0.290825
		P._mahaleb&P._cerasus_P._canescens_Gisela6	0.000847852	0.00291533	0.290825
		P._mahaleb&P._tianshanica	0.000847852	0.00291533	0.290825
		P._cerasus&P._trichostoma	0.000848218	0.00291006	0.291477
		P._trichostoma&P._fruticosa	0.000848218	0.00291006	0.291477
		P._trichostoma&P._cerasus_P._canescens_Gisela6	0.000848218	0.00291006	0.291477
		P._trichostoma&P._tianshanica	0.000848218	0.00291006	0.291477
		P._avium&P._cerasus	0.000848664	0.00290483	0.292156
		P._avium&P._fruticosa	0.000848664	0.00290483	0.292156
		P._avium&P._cerasus_P._canescens_Gisela6	0.000848664	0.00290483	0.292156
		P._avium&P._tianshanica	0.000848664	0.00290483	0.292156
		Average	0.000841315	0.00617201	0.136311
	LSC_psbC	P._mahaleb&P._cerasus	0.000989436	0.0149138	0.0663435
		P._mahaleb&P._fruticosa	0.000989436	0.0149138	0.0663435
		P._mahaleb&P._cerasus_P._canescens_Gisela6	0.000989436	0.0149138	0.0663435
		P._mahaleb&P._tianshanica	0.000989436	0.0149138	0.0663435
		P._mahaleb&P._japonica	0.000966297	0.0131898	0.073261
		P._mahaleb&P._tomentosa	0.000966297	0.0131898	0.073261
		P._serrula&P._japonica	0.000942769	0.00844578	0.111626
		P._serrula&P._tomentosa	0.000942769	0.00844578	0.111626
		P._avium&P._japonica	0.000942769	0.00844578	0.111626
		P._avium&P._tomentosa	0.000942769	0.00844578	0.111626
		P._japonica&P._serrulata	0.000942769	0.00844578	0.111626
		P._tomentosa&P._serrulata	0.000942769	0.00844578	0.111626
		P._cerasus&P._trichostoma	0.00096975	0.00779745	0.124368
		P._trichostoma&P._fruticosa	0.00096975	0.00779745	0.124368
		P._trichostoma&P._cerasus_P._canescens_Gisela6	0.00096975	0.00779745	0.124368
		P._trichostoma&P._tianshanica	0.00096975	0.00779745	0.124368
		P._japonica&P._cerasus	0.00188799	0.014107	0.133833
		P._japonica&P._fruticosa	0.00188799	0.014107	0.133833
		P._japonica&P._cerasus_P._canescens_Gisela6	0.00188799	0.014107	0.133833
		P._japonica&P._tianshanica	0.00188799	0.014107	0.133833
		P._cerasus&P._tomentosa	0.00188799	0.014107	0.133833
		P._fruticosa&P._tomentosa	0.00188799	0.014107	0.133833
		P._cerasus_P._canescens_Gisela6&P._tomentosa	0.00188799	0.014107	0.133833
		P._tianshanica&P._tomentosa	0.00188799	0.014107	0.133833
		P._japonica&P._trichostoma	0.000938055	0.0057014	0.164531
		P._trichostoma&P._tomentosa	0.000938055	0.0057014	0.164531
		P._serrula&P._cerasus	0.000943704	0.00559951	0.168533
		P._serrula&P._fruticosa	0.000943704	0.00559951	0.168533
		P._serrula&P._cerasus_P._canescens_Gisela6	0.000943704	0.00559951	0.168533
		P._serrula&P._tianshanica	0.000943704	0.00559951	0.168533
		P._avium&P._cerasus	0.000943704	0.00559951	0.168533
		P._avium&P._fruticosa	0.000943704	0.00559951	0.168533
		P._avium&P._cerasus_P._canescens_Gisela6	0.000943704	0.00559951	0.168533
		P._avium&P._tianshanica	0.000943704	0.00559951	0.168533
		P._cerasus&P._serrulata	0.000943704	0.00559951	0.168533
		P._fruticosa&P._serrulata	0.000943704	0.00559951	0.168533
		P._cerasus_P._canescens_Gisela6&P._serrulata	0.000943704	0.00559951	0.168533
		P._tianshanica&P._serrulata	0.000943704	0.00559951	0.168533
		Average	0.0011508	0.00945664	0.121692
	LSC_petA	P._avium&P._cerasus	0.00134803	0.00461371	0.29218
		P._avium&P._fruticosa	0.00134803	0.00461371	0.29218
		P._avium&P._cerasus_P._canescens_Gisela6	0.00134803	0.00461371	0.29218
		P._avium&P._tianshanica	0.00134803	0.00461371	0.29218
		P._avium&P._japonica	0.0041553	0.0128359	0.323726
		P._avium&P._tomentosa	0.0041553	0.0128359	0.323726
		P._mahaleb&P._japonica	0.00416076	0.00849972	0.489518
		P._mahaleb&P._tomentosa	0.00416076	0.00849972	0.489518
		P._serrula&P._japonica	0.00416076	0.00849972	0.489518
		P._serrula&P._tomentosa	0.00416076	0.00849972	0.489518
		P._japonica&P._trichostoma	0.00416076	0.00849972	0.489518
		P._japonica&P._serrulata	0.00416076	0.00849972	0.489518
		P._trichostoma&P._tomentosa	0.00416076	0.00849972	0.489518
		P._tomentosa&P._serrulata	0.00416076	0.00849972	0.489518
		P._japonica&P._cerasus	0.00555503	0.00849966	0.65356
		P._japonica&P._fruticosa	0.00555503	0.00849966	0.65356
		P._japonica&P._cerasus_P._canescens_Gisela6	0.00555503	0.00849966	0.65356
		P._japonica&P._tianshanica	0.00555503	0.00849966	0.65356
		P._cerasus&P._tomentosa	0.00555503	0.00849966	0.65356
		P._fruticosa&P._tomentosa	0.00555503	0.00849966	0.65356
		P._cerasus_P._canescens_Gisela6&P._tomentosa	0.00555503	0.00849966	0.65356
		P._tianshanica&P._tomentosa	0.00555503	0.00849966	0.65356
		Average	0.00415587	0.00818735	0.507596
	LSC_petB	P._serrula&P._cerasus	0.00199912	0.0356428	0.0560877
		P._mahaleb&P._serrula	0.00198545	0.0291586	0.0680914
		P._serrula&P._avium	0.00198545	0.0291586	0.0680914
		P._serrula&P._japonica	0.00198545	0.0291586	0.0680914
		P._serrula&P._trichostoma	0.00198545	0.0291586	0.0680914
		P._serrula&P._fruticosa	0.00198545	0.0291586	0.0680914
		P._serrula&P._cerasus_P._canescens_Gisela6	0.00198545	0.0291586	0.0680914
		P._serrula&P._tianshanica	0.00198545	0.0291586	0.0680914
		P._serrula&P._tomentosa	0.00198545	0.0291586	0.0680914
		P._cerasus&P._serrulata	0.00199036	0.0070861	0.280882
		Average	0.00198731	0.0275998	0.0720045
	LSC_atpA	P._cerasus&P._tomentosa	0.000883744	0.029379	0.0300808
		P._fruticosa&P._tomentosa	0.000883744	0.029379	0.0300808
		P._cerasus_P._canescens_Gisela6&P._tomentosa	0.000883744	0.029379	0.0300808
		P._tianshanica&P._tomentosa	0.000883744	0.029379	0.0300808
		P._mahaleb&P._tomentosa	0.000903133	0.0250631	0.0360343
		P._serrula&P._tomentosa	0.000903133	0.0250631	0.0360343
		P._avium&P._tomentosa	0.000903133	0.0250631	0.0360343
		P._trichostoma&P._tomentosa	0.000903133	0.0250631	0.0360343
		P._japonica&P._cerasus	0.000905279	0.0198298	0.0456523
		P._japonica&P._fruticosa	0.000905279	0.0198298	0.0456523
		P._japonica&P._cerasus_P._canescens_Gisela6	0.000905279	0.0198298	0.0456523
		P._japonica&P._tianshanica	0.000905279	0.0198298	0.0456523
		P._mahaleb&P._japonica	0.000889874	0.0182153	0.0488532
		P._serrula&P._japonica	0.000889874	0.0182153	0.0488532
		P._avium&P._japonica	0.000889874	0.0182153	0.0488532
		P._japonica&P._trichostoma	0.000889874	0.0182153	0.0488532
		P._tomentosa&P._serrulata	0.00180453	0.0249529	0.0723176
		P._japonica&P._serrulata	0.00177553	0.0180739	0.0982372
		P._cerasus&P._serrulata	0.0008422	0.00301117	0.279692
		P._fruticosa&P._serrulata	0.0008422	0.00301117	0.279692
		P._cerasus_P._canescens_Gisela6&P._serrulata	0.0008422	0.00301117	0.279692
		P._tianshanica&P._serrulata	0.0008422	0.00301117	0.279692
		Average	0.000967135	0.0193191	0.0500611
	LSC_atpB	P._mahaleb&P._serrula	0.000885159	0.00873381	0.101349
		P._serrula&P._tomentosa	0.000886356	0.00869519	0.101936
		P._mahaleb&P._cerasus	0.000885591	0.00580194	0.152637
		P._mahaleb&P._fruticosa	0.000885591	0.00580194	0.152637
		P._mahaleb&P._cerasus_P._canescens_Gisela6	0.000885591	0.00580194	0.152637
		P._mahaleb&P._tianshanica	0.000885591	0.00580194	0.152637
		P._serrula&P._japonica	0.000885736	0.00579883	0.152744
		P._serrula&P._trichostoma	0.000885736	0.00579883	0.152744
		P._cerasus&P._tomentosa	0.00088678	0.00577656	0.153514
		P._fruticosa&P._tomentosa	0.00088678	0.00577656	0.153514
		P._cerasus_P._canescens_Gisela6&P._tomentosa	0.00088678	0.00577656	0.153514
		P._tianshanica&P._tomentosa	0.00088678	0.00577656	0.153514
		P._serrula&P._serrulata	0.000887446	0.00576247	0.154004
		P._serrula&P._avium	0.000890681	0.00569667	0.156351
		P._mahaleb&P._serrulata	0.00177367	0.00869914	0.20389
		P._tomentosa&P._serrulata	0.00177605	0.0086611	0.205061
		P._japonica&P._cerasus	0.000886164	0.00288925	0.306711
		P._japonica&P._fruticosa	0.000886164	0.00288925	0.306711
		P._japonica&P._cerasus_P._canescens_Gisela6	0.000886164	0.00288925	0.306711
		P._japonica&P._tianshanica	0.000886164	0.00288925	0.306711
		P._cerasus&P._trichostoma	0.000886164	0.00288925	0.306711
		P._trichostoma&P._fruticosa	0.000886164	0.00288925	0.306711
		P._trichostoma&P._cerasus_P._canescens_Gisela6	0.000886164	0.00288925	0.306711
		P._trichostoma&P._tianshanica	0.000886164	0.00288925	0.306711
		P._japonica&P._serrulata	0.00177482	0.00577599	0.307275
		P._trichostoma&P._serrulata	0.00177482	0.00577599	0.307275
		P._avium&P._cerasus	0.000887173	0.00287953	0.308096
		P._avium&P._fruticosa	0.000887173	0.00287953	0.308096
		P._avium&P._cerasus_P._canescens_Gisela6	0.000887173	0.00287953	0.308096
		P._avium&P._tianshanica	0.000887173	0.00287953	0.308096
		P._cerasus&P._serrulata	0.000887872	0.00287125	0.309229
		P._fruticosa&P._serrulata	0.000887872	0.00287125	0.309229
		P._cerasus_P._canescens_Gisela6&P._serrulata	0.000887872	0.00287125	0.309229
		P._tianshanica&P._serrulata	0.000887872	0.00287125	0.309229
		P._avium&P._serrulata	0.00178484	0.00567365	0.314584
		Average	0.00101384	0.00478579	0.211843
	LSC_atpF	P._serrulata&P._cerasus_P._canescens_Gisela6	0.00234962	0.0160937	0.145997
		P._serrulata&P._tianshanica	0.00234962	0.0160937	0.145997
		P._mahaleb&P._cerasus_P._canescens_Gisela6	0.00234681	0.00803655	0.292017
		P._mahaleb&P._tianshanica	0.00234681	0.00803655	0.292017
		P._avium&P._cerasus_P._canescens_Gisela6	0.00234681	0.00803655	0.292017
		P._avium&P._tianshanica	0.00234681	0.00803655	0.292017
		P._japonica&P._cerasus_P._canescens_Gisela6	0.00234681	0.00803655	0.292017
		P._japonica&P._tianshanica	0.00234681	0.00803655	0.292017
		P._trichostoma&P._cerasus_P._canescens_Gisela6	0.00234681	0.00803655	0.292017
		P._trichostoma&P._tianshanica	0.00234681	0.00803655	0.292017
		P._cerasus_P._canescens_Gisela6&P._tomentosa	0.00234681	0.00803655	0.292017
		P._tianshanica&P._tomentosa	0.00234681	0.00803655	0.292017
		P._serrula&P._cerasus	0.00234778	0.0080173	0.292839
		P._serrula&P._fruticosa	0.00234778	0.0080173	0.292839
		P._serrula&P._serrulata	0.00235164	0.00797261	0.294964
		P._serrula&P._cerasus_P._canescens_Gisela6	0.00470226	0.00802636	0.585852
		P._serrula&P._tianshanica	0.00470226	0.00802636	0.585852
		Average	0.00262465	0.00897723	0.292368
	LSC_atpH	P._japonica&P._trichostoma	0.00586844	0.014033	0.418188
		P._trichostoma&P._tomentosa	0.00586844	0.014033	0.418188
		Average	0.00586844	0.014033	0.418189
	LSC_atpI	P._serrula&P._avium	0.00176171	0.00581572	0.302922
		P._avium&P._japonica	0.00175953	0.011725	0.150066
		P._avium&P._tomentosa	0.00175953	0.011725	0.150066
		Average	0.00176026	0.00975524	0.180442
	SSC_ndhA	P._japonica&P._tianshanica	0.00118249	0.0251522	0.0470133
		P._japonica&P._cerasus	0.0011818	0.0209445	0.0564252
		P._japonica&P._fruticosa	0.0011818	0.0209445	0.0564252
		P._japonica&P._cerasus_P._canescens_Gisela6	0.0011818	0.0209445	0.0564252
		P._avium&P._japonica	0.00118224	0.0209168	0.0565211
		P._japonica&P._trichostoma	0.00118246	0.0209032	0.0565683
		P._japonica&P._serrulata	0.00118388	0.0208148	0.0568767
		P._mahaleb&P._japonica	0.00118566	0.020698	0.0572835
		P._serrula&P._japonica	0.00118325	0.0166366	0.0711232
		P._tianshanica&P._tomentosa	0.00236683	0.0251625	0.0940616
		P._cerasus&P._tomentosa	0.00236545	0.0209529	0.112893
		P._fruticosa&P._tomentosa	0.00236545	0.0209529	0.112893
		P._cerasus_P._canescens_Gisela6&P._tomentosa	0.00236545	0.0209529	0.112893
		P._avium&P._tomentosa	0.00236634	0.0209249	0.113087
		P._trichostoma&P._tomentosa	0.00236678	0.0209113	0.113182
		P._tomentosa&P._serrulata	0.00236962	0.0208231	0.113798
		P._mahaleb&P._tomentosa	0.00237618	0.0206124	0.115279
		P._serrula&P._tomentosa	0.00236835	0.0166431	0.142303
		P._mahaleb&P._tianshanica	0.00237067	0.0123988	0.191201
		P._mahaleb&P._cerasus	0.0023693	0.00825972	0.28685
		P._mahaleb&P._fruticosa	0.0023693	0.00825972	0.28685
		P._mahaleb&P._cerasus_P._canescens_Gisela6	0.0023693	0.00825972	0.28685
		P._mahaleb&P._avium	0.00237018	0.00824901	0.287329
		P._mahaleb&P._trichostoma	0.00237062	0.00824371	0.287567
		P._mahaleb&P._serrulata	0.00237344	0.00820972	0.289101
		P._mahaleb&P._serrula	0.00237219	0.00410111	0.578425
		Average	0.00195849	0.0169951	0.115239
	SSC_ndhD	P._mahaleb&P._serrula	0.00170394	0.00929552	0.183307
		P._mahaleb&P._serrulata	0.00170394	0.00929552	0.183307
		P._mahaleb&P._japonica	0.00355334	0.0136121	0.261042
		P._mahaleb&P._tomentosa	0.00355334	0.0136121	0.261042
		P._serrula&P._japonica	0.00350242	0.0113514	0.308544
		P._serrula&P._tomentosa	0.00350242	0.0113514	0.308544
		P._tomentosa&P._serrulata	0.00350242	0.0113514	0.308544
		P._mahaleb&P._avium	0.0017497	0.00564779	0.309803
		P._mahaleb&P._trichostoma	0.0017497	0.00564779	0.309803
		P._avium&P._japonica	0.00358611	0.00790344	0.45374
		P._avium&P._tomentosa	0.00358611	0.00790344	0.45374
		P._japonica&P._trichostoma	0.00358611	0.00790344	0.45374
		P._trichostoma&P._tomentosa	0.00358611	0.00790344	0.45374
		P._mahaleb&P._cerasus	0.00340984	0.00619693	0.550247
		P._mahaleb&P._fruticosa	0.00340984	0.00619693	0.550247
		P._mahaleb&P._cerasus_P._canescens_Gisela6	0.00340984	0.00619693	0.550247
		P._mahaleb&P._tianshanica	0.00340984	0.00619693	0.550247
		P._serrula&P._cerasus	0.00172901	0.00293309	0.589483
		P._serrula&P._fruticosa	0.00172901	0.00293309	0.589483
		P._serrula&P._cerasus_P._canescens_Gisela6	0.00172901	0.00293309	0.589483
		P._serrula&P._tianshanica	0.00172901	0.00293309	0.589483
		P._cerasus&P._serrulata	0.00172901	0.00293309	0.589483
		P._fruticosa&P._serrulata	0.00172901	0.00293309	0.589483
		P._cerasus_P._canescens_Gisela6&P._serrulata	0.00172901	0.00293309	0.589483
		P._tianshanica&P._serrulata	0.00172901	0.00293309	0.589483
		P._japonica&P._cerasus	0.00530745	0.00827342	0.641506
		P._japonica&P._fruticosa	0.00530745	0.00827342	0.641506
		P._japonica&P._cerasus_P._canescens_Gisela6	0.00530745	0.00827342	0.641506
		P._japonica&P._tianshanica	0.00530745	0.00827342	0.641506
		P._cerasus&P._tomentosa	0.00530745	0.00827342	0.641506
		P._fruticosa&P._tomentosa	0.00530745	0.00827342	0.641506
		P._cerasus_P._canescens_Gisela6&P._tomentosa	0.00530745	0.00827342	0.641506
		P._tianshanica&P._tomentosa	0.00530745	0.00827342	0.641506
		Average	0.00329687	0.00718844	0.458635
	SSC_ndhG	P._japonica&P._cerasus	0.00246054	0.0167381	0.147002
		P._japonica&P._fruticosa	0.00246054	0.0167381	0.147002
		P._japonica&P._cerasus_P._canescens_Gisela6	0.00246054	0.0167381	0.147002
		P._japonica&P._tianshanica	0.00246054	0.0167381	0.147002
		P._cerasus&P._tomentosa	0.00246054	0.0167381	0.147002
		P._fruticosa&P._tomentosa	0.00246054	0.0167381	0.147002
		P._cerasus_P._canescens_Gisela6&P._tomentosa	0.00246054	0.0167381	0.147002
		P._tianshanica&P._tomentosa	0.00246054	0.0167381	0.147002
		P._mahaleb&P._cerasus	0.00245298	0.00841005	0.291672
		P._mahaleb&P._fruticosa	0.00245298	0.00841005	0.291672
		P._mahaleb&P._cerasus_P._canescens_Gisela6	0.00245298	0.00841005	0.291672
		P._mahaleb&P._tianshanica	0.00245298	0.00841005	0.291672
		Average	0.00245802	0.0139621	0.17605
	SSC_ndhH	P._serrula&P._avium	0.00104845	0.0180286	0.0581549
		P._avium&P._trichostoma	0.00104866	0.0180228	0.0581853
		P._serrula&P._cerasus	0.00104843	0.00896544	0.116941
		P._serrula&P._fruticosa	0.00104843	0.00896544	0.116941
		P._serrula&P._cerasus_P._canescens_Gisela6	0.00104843	0.00896544	0.116941
		P._serrula&P._tianshanica	0.00104843	0.00896544	0.116941
		P._cerasus&P._trichostoma	0.00104864	0.00896253	0.117002
		P._trichostoma&P._fruticosa	0.00104864	0.00896253	0.117002
		P._trichostoma&P._cerasus_P._canescens_Gisela6	0.00104864	0.00896253	0.117002
		P._trichostoma&P._tianshanica	0.00104864	0.00896253	0.117002
		P._serrula&P._japonica	0.0010494	0.00892977	0.117517
		P._serrula&P._tomentosa	0.0010494	0.00892977	0.117517
		P._japonica&P._trichostoma	0.00104962	0.00892675	0.117581
		P._trichostoma&P._tomentosa	0.00104962	0.00892675	0.117581
		P._mahaleb&P._serrula	0.00104835	0.00447079	0.234488
		P._mahaleb&P._trichostoma	0.00104856	0.0044693	0.234614
		Average	0.00104877	0.00952603	0.110095
	SSC_ndhI	P._avium&P._japonica	0.00239085	0.0251368	0.0951138
		P._avium&P._tomentosa	0.00247063	0.0248433	0.0994485
		P._japonica&P._cerasus	0.00231144	0.0126948	0.182079
		P._japonica&P._fruticosa	0.00231144	0.0126948	0.182079
		P._serrula&P._serrulata	0.00237655	0.0126931	0.187232
		P._tomentosa&P._serrulata	0.00238112	0.0125878	0.189161
		P._japonica&P._cerasus_P._canescens_Gisela6	0.00462648	0.0127418	0.363095
		P._japonica&P._tianshanica	0.00462648	0.0127418	0.363095
		P._serrula&P._japonica	0.00462853	0.0127105	0.364149
		P._avium&P._cerasus	0.00495973	0.010862	0.456614
		P._avium&P._fruticosa	0.00495973	0.010862	0.456614
		P._avium&P._serrulata	0.00514797	0.0105985	0.485727
		P._serrulata&P._japonica	0.0071522	0.0127078	0.562819
		P._tomentosa&P._cerasus	0.00716349	0.0126015	0.568463
		P._tomentosa&P._fruticosa	0.00716349	0.0126015	0.568463
		P._avium&P._cerasus_P._canescens_Gisela6	0.00744397	0.0100064	0.74392
		P._avium&P._tianshanica	0.00744397	0.0100064	0.74392
		P._tomentosa&P._cerasus_P._canescens_Gisela6	0.00956203	0.012648	0.756012
		P._tomentosa&P._tianshanica	0.00956203	0.012648	0.756012
		P._serrulata&P._cerasus	0.00808769	0.00771759	1.04795
		P._serrulata&P._fruticosa	0.00808769	0.00771759	1.04795
		P._serrulata&P._cerasus_P._canescens_Gisela6	0.010793	0.00610585	1.76765
		P._serrulata&P._tianshanica	0.010793	0.00610585	1.76765
		Average	0.00593233	0.0122623	0.483784
	LSC_ndhK	P._japonica&P._trichostoma	0.00186124	0.0217917	0.0854108
		P._trichostoma&P._tomentosa	0.00186124	0.0217917	0.0854108
		P._avium&P._trichostoma	0.00186176	0.0144125	0.129177
		P._mahaleb&P._trichostoma	0.00186399	0.00713362	0.261296
		P._serrula&P._trichostoma	0.00186399	0.00713362	0.261296
		P._cerasus&P._trichostoma	0.00186399	0.00713362	0.261296
		P._trichostoma&P._fruticosa	0.00186399	0.00713362	0.261296
		P._trichostoma&P._cerasus_P._canescens_Gisela6	0.00186399	0.00713362	0.261296
		P._trichostoma&P._tianshanica	0.00186399	0.00713362	0.261296
		P._trichostoma&P._serrulata	0.00186399	0.00713362	0.261296
		Average	0.00186322	0.0107931	0.17263
	LSC_rps3	P._mahaleb&P._japonica	0.00190685	0.0319021	0.059772
		P._mahaleb&P._tomentosa	0.00190685	0.0319021	0.059772
		P._japonica&P._trichostoma	0.00190771	0.031841	0.0599134
		P._trichostoma&P._tomentosa	0.00190771	0.031841	0.0599134
		P._serrula&P._japonica	0.00190547	0.0238051	0.0800444
		P._serrula&P._tomentosa	0.00190547	0.0238051	0.0800444
		P._avium&P._japonica	0.00190547	0.0238051	0.0800444
		P._avium&P._tomentosa	0.00190547	0.0238051	0.0800444
		P._japonica&P._serrulata	0.00190547	0.0238051	0.0800444
		P._tomentosa&P._serrulata	0.00190547	0.0238051	0.0800444
		P._japonica&P._cerasus	0.00380739	0.0323364	0.117743
		P._japonica&P._fruticosa	0.00380739	0.0323364	0.117743
		P._japonica&P._cerasus_P._canescens_Gisela6	0.00380739	0.0323364	0.117743
		P._japonica&P._tianshanica	0.00380739	0.0323364	0.117743
		P._cerasus&P._tomentosa	0.00380739	0.0323364	0.117743
		P._fruticosa&P._tomentosa	0.00380739	0.0323364	0.117743
		P._cerasus_P._canescens_Gisela6&P._tomentosa	0.00380739	0.0323364	0.117743
		P._tianshanica&P._tomentosa	0.00380739	0.0323364	0.117743
		P._mahaleb&P._cerasus	0.00189927	0.015956	0.119032
		P._mahaleb&P._fruticosa	0.00189927	0.015956	0.119032
		P._mahaleb&P._cerasus_P._canescens_Gisela6	0.00189927	0.015956	0.119032
		P._mahaleb&P._tianshanica	0.00189927	0.015956	0.119032
		P._cerasus&P._trichostoma	0.00190016	0.0159247	0.119322
		P._trichostoma&P._fruticosa	0.00190016	0.0159247	0.119322
		P._trichostoma&P._cerasus_P._canescens_Gisela6	0.00190016	0.0159247	0.119322
		P._trichostoma&P._tianshanica	0.00190016	0.0159247	0.119322
		P._serrula&P._cerasus	0.00189788	0.00795987	0.238431
		P._serrula&P._fruticosa	0.00189788	0.00795987	0.238431
		P._serrula&P._cerasus_P._canescens_Gisela6	0.00189788	0.00795987	0.238431
		P._serrula&P._tianshanica	0.00189788	0.00795987	0.238431
		P._avium&P._cerasus	0.00189788	0.00795987	0.238431
		P._avium&P._fruticosa	0.00189788	0.00795987	0.238431
		P._avium&P._cerasus_P._canescens_Gisela6	0.00189788	0.00795987	0.238431
		P._avium&P._tianshanica	0.00189788	0.00795987	0.238431
		P._cerasus&P._serrulata	0.00189788	0.00795987	0.238431
		P._fruticosa&P._serrulata	0.00189788	0.00795987	0.238431
		P._cerasus_P._canescens_Gisela6&P._serrulata	0.00189788	0.00795987	0.238431
		P._tianshanica&P._serrulata	0.00189788	0.00795987	0.238431
		Average	0.00230246	0.0197908	0.11634
	LSC_rps4	P._mahaleb&P._japonica	0.00214218	0.0378336	0.056621
		P._mahaleb&P._tomentosa	0.00214356	0.0300448	0.0713453
		P._serrula&P._japonica	0.00213634	0.0226873	0.0941647
		P._avium&P._japonica	0.00213634	0.0226873	0.0941647
		P._japonica&P._cerasus	0.00213634	0.0226873	0.0941647
		P._japonica&P._trichostoma	0.00213634	0.0226873	0.0941647
		P._japonica&P._fruticosa	0.00213634	0.0226873	0.0941647
		P._japonica&P._cerasus_P._canescens_Gisela6	0.00213634	0.0226873	0.0941647
		P._japonica&P._tianshanica	0.00213634	0.0226873	0.0941647
		P._japonica&P._serrulata	0.00213634	0.0226873	0.0941647
		P._serrula&P._tomentosa	0.00213776	0.0150132	0.142392
		P._avium&P._tomentosa	0.00213776	0.0150132	0.142392
		P._cerasus&P._tomentosa	0.00213776	0.0150132	0.142392
		P._trichostoma&P._tomentosa	0.00213776	0.0150132	0.142392
		P._fruticosa&P._tomentosa	0.00213776	0.0150132	0.142392
		P._cerasus_P._canescens_Gisela6&P._tomentosa	0.00213776	0.0150132	0.142392
		P._tianshanica&P._tomentosa	0.00213776	0.0150132	0.142392
		P._tomentosa&P._serrulata	0.00213776	0.0150132	0.142392
		Average	0.0021377	0.0205268	0.104142
	LSC_rps15	P._serrula&P._avium	0.0046208	0.0389541	0.118622
		P._avium&P._cerasus	0.00464603	0.0188021	0.247101
		P._avium&P._trichostoma	0.00464603	0.0188021	0.247101
		P._avium&P._fruticosa	0.00464603	0.0188021	0.247101
		P._avium&P._cerasus_P._canescens_Gisela6	0.00464603	0.0188021	0.247101
		P._avium&P._tianshanica	0.00464603	0.0188021	0.247101
		P._avium&P._serrulata	0.00464603	0.0188021	0.247101
		P._serrula&P._japonica	0.0139409	0.0388687	0.358668
		P._serrula&P._tomentosa	0.0139409	0.0388687	0.358668
		P._mahaleb&P._serrula	0.00929816	0.0189043	0.491854
		P._avium&P._japonica	0.0197061	0.0320836	0.614209
		P._avium&P._tomentosa	0.0197061	0.0320836	0.614209
		P._mahaleb&P._japonica	0.0140167	0.0187637	0.747012
		P._mahaleb&P._tomentosa	0.0140167	0.0187637	0.747012
		P._japonica&P._cerasus	0.0140172	0.0187614	0.747128
		P._japonica&P._trichostoma	0.0140172	0.0187614	0.747128
		P._japonica&P._fruticosa	0.0140172	0.0187614	0.747128
		P._japonica&P._cerasus_P._canescens_Gisela6	0.0140172	0.0187614	0.747128
		P._japonica&P._tianshanica	0.0140172	0.0187614	0.747128
		P._japonica&P._serrulata	0.0140172	0.0187614	0.747128
		P._cerasus&P._tomentosa	0.0140172	0.0187614	0.747128
		P._trichostoma&P._tomentosa	0.0140172	0.0187614	0.747128
		P._fruticosa&P._tomentosa	0.0140172	0.0187614	0.747128
		P._cerasus_P._canescens_Gisela6&P._tomentosa	0.0140172	0.0187614	0.747128
		P._tianshanica&P._tomentosa	0.0140172	0.0187614	0.747128
		P._tomentosa&P._serrulata	0.0140172	0.0187614	0.747128
		P._mahaleb&P._avium	0.0145436	0.0164923	0.881842
		Average	0.0118471	0.021916	0.54057
	LSC_rps16	P._avium&P._japonica	0.00540994	0.0660361	0.081924
		P._avium&P._tomentosa	0.00540994	0.0660361	0.081924
		P._avium&P._serrula	0.00583206	0.0392192	0.148704
		P._avium&P._cerasus	0.00583206	0.0392192	0.148704
		P._avium&P._trichostoma	0.00583206	0.0392192	0.148704
		P._avium&P._fruticosa	0.00583206	0.0392192	0.148704
		P._avium&P._cerasus_P._canescens_Gisela6	0.00583206	0.0392192	0.148704
		P._avium&P._tianshanica	0.00583206	0.0392192	0.148704
		P._avium&P._serrulata	0.00583206	0.0392192	0.148704
		P._mahaleb&P._japonica	0.0249402	0.0620273	0.402084
		P._mahaleb&P._tomentosa	0.0249402	0.0620273	0.402084
		P._avium&P._mahaleb	0.0334857	0.0725511	0.461546
		P._mahaleb&P._serrula	0.0257305	0.0333703	0.771061
		P._mahaleb&P._cerasus	0.0257305	0.0333703	0.771061
		P._mahaleb&P._trichostoma	0.0257305	0.0333703	0.771061
		P._mahaleb&P._fruticosa	0.0257305	0.0333703	0.771061
		P._mahaleb&P._cerasus_P._canescens_Gisela6	0.0257305	0.0333703	0.771061
		P._mahaleb&P._tianshanica	0.0257305	0.0333703	0.771061
		P._mahaleb&P._serrulata	0.0257305	0.0333703	0.771061
		Average	0.0165855	0.0440423	0.37658
	IRA_rps19	P._cerasus&P._japonica	0.00781856	0.0205647	0.380194
		P._cerasus_P._canescens_Gisela6&P._japonica	0.00781856	0.0205647	0.380194
		P._fruticosa&P._japonica	0.00781856	0.0205647	0.380194
		P._tianshanica&P._japonica	0.00781856	0.0205647	0.380194
		P._japonica&P._serrulata	0.00781856	0.0205647	0.380194
		P._cerasus&P._trichostoma	0.0104237	0.0123407	0.844663
		P._cerasus_P._canescens_Gisela6&P._trichostoma	0.0104237	0.0123407	0.844663
		P._fruticosa&P._trichostoma	0.0104237	0.0123407	0.844663
		P._tianshanica&P._trichostoma	0.0104237	0.0123407	0.844663
		P._japonica&P._trichostoma	0.0104237	0.0123407	0.844663
		P._tomentosa&P._trichostoma	0.0104237	0.0123407	0.844663
		P._trichostoma&P._serrulata	0.0104237	0.0123407	0.844663
		P._cerasus&P._tomentosa	0.034978	0.0413288	0.846333
		P._cerasus_P._canescens_Gisela6&P._tomentosa	0.034978	0.0413288	0.846333
		P._fruticosa&P._tomentosa	0.034978	0.0413288	0.846333
		P._tianshanica&P._tomentosa	0.034978	0.0413288	0.846333
		P._tomentosa&P._serrulata	0.034978	0.0413288	0.846333
		P._cerasus&P._serrulata	0.0271054	0.029378	0.922645
		P._cerasus_P._canescens_Gisela6&P._serrulata	0.0271054	0.029378	0.922645
		P._fruticosa&P._serrulata	0.0271054	0.029378	0.922645
		P._tianshanica&P._serrulata	0.0271054	0.029378	0.922645
		P._japonica&P._serrula	0.0376483	0.0125786	2.99304
		Prunus_serrula&Prunus_serrulata	0.0784656	7.61681e-06	10301.6
		Prunus_cerasus&Prunus_serrula	0.0839378	7.55739e-06	11106.7
		Prunus_cerasus_Prunus_canescens_Gisela6&Prunus_serrula	0.0839378	7.55739e-06	11106.7
		Prunus_fruticosa&Prunus_serrula	0.0839378	7.55739e-06	11106.7
		Prunus_tianshanica&Prunus_serrula	0.0839378	7.55739e-06	11106.7
		Average	0.0313791	0.0194808	1.61077
	LSC_rpl16	P._japonica&P._cerasus	0.00619	0.025301	0.244654
		P._japonica&P._fruticosa	0.00619	0.025301	0.244654
		P._japonica&P._cerasus_P._canescens_Gisela6	0.00619	0.025301	0.244654
		P._japonica&P._tianshanica	0.00619	0.025301	0.244654
		P._cerasus&P._tomentosa	0.00619	0.025301	0.244654
		P._fruticosa&P._tomentosa	0.00619	0.025301	0.244654
		P._cerasus_P._canescens_Gisela6&P._tomentosa	0.00619	0.025301	0.244654
		P._tianshanica&P._tomentosa	0.00619	0.025301	0.244654
		P._mahaleb&P._cerasus	0.00617777	0.0126175	0.489618
		P._mahaleb&P._fruticosa	0.00617777	0.0126175	0.489618
		P._mahaleb&P._cerasus_P._canescens_Gisela6	0.00617777	0.0126175	0.489618
		P._mahaleb&P._tianshanica	0.00617777	0.0126175	0.489618
		P._serrula&P._cerasus	0.00617777	0.0126175	0.489618
		P._serrula&P._fruticosa	0.00617777	0.0126175	0.489618
		P._serrula&P._cerasus_P._canescens_Gisela6	0.00617777	0.0126175	0.489618
		P._serrula&P._tianshanica	0.00617777	0.0126175	0.489618
		P._avium&P._cerasus	0.00617777	0.0126175	0.489618
		P._avium&P._fruticosa	0.00617777	0.0126175	0.489618
		P._avium&P._cerasus_P._canescens_Gisela6	0.00617777	0.0126175	0.489618
		P._avium&P._tianshanica	0.00617777	0.0126175	0.489618
		P._cerasus&P._trichostoma	0.00617777	0.0126175	0.489618
		P._cerasus&P._serrulata	0.00617777	0.0126175	0.489618
		P._trichostoma&P._fruticosa	0.00617777	0.0126175	0.489618
		P._trichostoma&P._cerasus_P._canescens_Gisela6	0.00617777	0.0126175	0.489618
		P._trichostoma&P._tianshanica	0.00617777	0.0126175	0.489618
		P._fruticosa&P._serrulata	0.00617777	0.0126175	0.489618
		P._cerasus_P._canescens_Gisela6&P._serrulata	0.00617777	0.0126175	0.489618
		P._tianshanica&P._serrulata	0.00617777	0.0126175	0.489618
		Average	0.00618126	0.0162414	0.380588
	LSC_rpl20	P._mahaleb&P._serrulata	0.0036186	0.01364	0.265293
	LSC_rpoA	P._japonica&P._cerasus	0.00126646	0.0386674	0.0327528
		P._japonica&P._fruticosa	0.00126646	0.0386674	0.0327528
		P._japonica&P._cerasus_P._canescens_Gisela6	0.00126646	0.0386674	0.0327528
		P._japonica&P._tianshanica	0.00126646	0.0386674	0.0327528
		P._cerasus&P._tomentosa	0.00126646	0.0386674	0.0327528
		P._fruticosa&P._tomentosa	0.00126646	0.0386674	0.0327528
		P._cerasus_P._canescens_Gisela6&P._tomentosa	0.00126646	0.0386674	0.0327528
		P._tianshanica&P._tomentosa	0.00126646	0.0386674	0.0327528
		P._cerasus&P._trichostoma	0.00126457	0.0331659	0.0381286
		P._trichostoma&P._fruticosa	0.00126457	0.0331659	0.0381286
		P._trichostoma&P._cerasus_P._canescens_Gisela6	0.00126457	0.0331659	0.0381286
		P._trichostoma&P._tianshanica	0.00126457	0.0331659	0.0381286
		P._cerasus&P._serrulata	0.00126385	0.0275425	0.0458872
		P._fruticosa&P._serrulata	0.00126385	0.0275425	0.0458872
		P._cerasus_P._canescens_Gisela6&P._serrulata	0.00126385	0.0275425	0.0458872
		P._tianshanica&P._serrulata	0.00126385	0.0275425	0.0458872
		P._mahaleb&P._cerasus	0.00126521	0.0218042	0.0580263
		P._mahaleb&P._fruticosa	0.00126521	0.0218042	0.0580263
		P._mahaleb&P._cerasus_P._canescens_Gisela6	0.00126521	0.0218042	0.0580263
		P._mahaleb&P._tianshanica	0.00126521	0.0218042	0.0580263
		P._serrula&P._cerasus	0.00126521	0.0218042	0.0580263
		P._serrula&P._fruticosa	0.00126521	0.0218042	0.0580263
		P._serrula&P._cerasus_P._canescens_Gisela6	0.00126521	0.0218042	0.0580263
		P._serrula&P._tianshanica	0.00126521	0.0218042	0.0580263
		P._avium&P._cerasus	0.00126427	0.0163148	0.0774922
		P._avium&P._fruticosa	0.00126427	0.0163148	0.0774922
		P._avium&P._cerasus_P._canescens_Gisela6	0.00126427	0.0163148	0.0774922
		P._avium&P._tianshanica	0.00126427	0.0163148	0.0774922
		Average	0.00126515	0.0282809	0.044735
	LSC_rpoB	P._mahaleb&P._avium	0.000393121	0.00756295	0.0519799
		P._mahaleb&P._serrula	0.000393418	0.00450857	0.0872601
		P._mahaleb&P._japonica	0.00118184	0.0120881	0.0977686
		P._avium&P._japonica	0.00161514	0.0152552	0.105875
		P._serrula&P._japonica	0.00161667	0.0124202	0.130165
		P._avium&P._cerasus	0.000786822	0.00602955	0.130494
		P._avium&P._fruticosa	0.000786822	0.00602955	0.130494
		P._avium&P._cerasus_P._canescens_Gisela6	0.000786822	0.00602955	0.130494
		P._avium&P._tianshanica	0.000786822	0.00602955	0.130494
		P._mahaleb&P._trichostoma	0.000393343	0.00300487	0.130902
		P._mahaleb&P._serrulata	0.000393343	0.00300487	0.130902
		P._japonica&P._trichostoma	0.00161628	0.0110335	0.146488
		P._japonica&P._serrulata	0.00161628	0.0110335	0.146488
		P._mahaleb&P._tomentosa	0.00157668	0.0105523	0.149416
		P._avium&P._tomentosa	0.00204762	0.0132276	0.154799
		P._serrula&P._tomentosa	0.00204978	0.0105291	0.194677
		P._japonica&P._cerasus	0.00245969	0.0118706	0.207209
		P._japonica&P._fruticosa	0.00245969	0.0118706	0.207209
		P._japonica&P._cerasus_P._canescens_Gisela6	0.00245969	0.0118706	0.207209
		P._japonica&P._tianshanica	0.00245969	0.0118706	0.207209
		P._trichostoma&P._tomentosa	0.00204923	0.00920864	0.222533
		P._tomentosa&P._serrulata	0.00204923	0.00920864	0.222533
		P._mahaleb&P._cerasus	0.00117852	0.00454273	0.259429
		P._mahaleb&P._fruticosa	0.00117852	0.00454273	0.259429
		P._mahaleb&P._cerasus_P._canescens_Gisela6	0.00117852	0.00454273	0.259429
		P._mahaleb&P._tianshanica	0.00117852	0.00454273	0.259429
		P._serrula&P._cerasus	0.000787417	0.00299705	0.26273
		P._serrula&P._fruticosa	0.000787417	0.00299705	0.26273
		P._serrula&P._cerasus_P._canescens_Gisela6	0.000787417	0.00299705	0.26273
		P._serrula&P._tianshanica	0.000787417	0.00299705	0.26273
		P._cerasus&P._tomentosa	0.00289504	0.0102591	0.282192
		P._fruticosa&P._tomentosa	0.00289504	0.0102591	0.282192
		P._cerasus_P._canescens_Gisela6&P._tomentosa	0.00289504	0.0102591	0.282192
		P._tianshanica&P._tomentosa	0.00289504	0.0102591	0.282192
		P._cerasus&P._trichostoma	0.00078727	0.00149809	0.525515
		P._cerasus&P._serrulata	0.00078727	0.00149809	0.525515
		P._trichostoma&P._fruticosa	0.00078727	0.00149809	0.525515
		P._trichostoma&P._cerasus_P._canescens_Gisela6	0.00078727	0.00149809	0.525515
		P._trichostoma&P._tianshanica	0.00078727	0.00149809	0.525515
		P._fruticosa&P._serrulata	0.00078727	0.00149809	0.525515
		P._cerasus_P._canescens_Gisela6&P._serrulata	0.00078727	0.00149809	0.525515
		P._tianshanica&P._serrulata	0.00078727	0.00149809	0.525515
		P._japonica&P._tomentosa	0.00118355	0.0014868	0.796037
		Average	0.00136985	0.00671874	0.203885
	LSC_rpoC1	P._japonica&P._serrulata	0.00061787	0.0189062	0.0326809
		P._tomentosa&P._serrulata	0.00061787	0.0189062	0.0326809
		P._japonica&P._trichostoma	0.000618307	0.0164594	0.0375655
		P._trichostoma&P._tomentosa	0.000618307	0.0164594	0.0375655
		P._avium&P._serrulata	0.000614104	0.00960315	0.0639482
		P._avium&P._trichostoma	0.000614523	0.00716629	0.0857519
		P._cerasus&P._serrulata	0.000614553	0.00476536	0.128963
		P._fruticosa&P._serrulata	0.000614553	0.00476536	0.128963
		P._cerasus_P._canescens_Gisela6&P._serrulata	0.000614553	0.00476536	0.128963
		P._tianshanica&P._serrulata	0.000614553	0.00476536	0.128963
		P._mahaleb&P._serrulata	0.000615074	0.0047506	0.129473
		P._serrula&P._trichostoma	0.000614892	0.00237383	0.25903
		P._cerasus&P._trichostoma	0.00061497	0.00237267	0.259188
		P._trichostoma&P._fruticosa	0.00061497	0.00237267	0.259188
		P._trichostoma&P._cerasus_P._canescens_Gisela6	0.00061497	0.00237267	0.259188
		P._trichostoma&P._tianshanica	0.00061497	0.00237267	0.259188
		P._mahaleb&P._trichostoma	0.000615488	0.00236554	0.260189
		P._trichostoma&P._serrulata	0.00123025	0.00237472	0.518061
		Average	0.00064971	0.00710652	0.0914244
	LSC_rpoC2	P._serrula&P._japonica	0.00237405	0.0124643	0.190469
		P._japonica&P._trichostoma	0.00237405	0.0124643	0.190469
		P._japonica&P._serrulata	0.00237405	0.0124643	0.190469
		P._mahaleb&P._japonica	0.00270368	0.0131243	0.206005
		P._serrula&P._tomentosa	0.00300436	0.0118095	0.254402
		P._trichostoma&P._tomentosa	0.00300436	0.0118095	0.254402
		P._tomentosa&P._serrulata	0.00300436	0.0118095	0.254402
		P._mahaleb&P._serrula	0.000307271	0.0011791	0.260598
		P._mahaleb&P._trichostoma	0.000307271	0.0011791	0.260598
		P._mahaleb&P._serrulata	0.000307271	0.0011791	0.260598
		P._mahaleb&P._tomentosa	0.00333811	0.0125922	0.265093
		P._avium&P._japonica	0.00396537	0.0136026	0.291516
		P._avium&P._tomentosa	0.00460616	0.0132661	0.347214
		P._japonica&P._cerasus	0.00510231	0.0146107	0.349217
		P._japonica&P._fruticosa	0.00510231	0.0146107	0.349217
		P._japonica&P._cerasus_P._canescens_Gisela6	0.0053899	0.014777	0.364749
		P._japonica&P._tianshanica	0.0053899	0.014777	0.364749
		P._cerasus&P._tomentosa	0.0057377	0.0142496	0.402657
		P._fruticosa&P._tomentosa	0.0057377	0.0142496	0.402657
		P._cerasus_P._canescens_Gisela6&P._tomentosa	0.00602376	0.0144264	0.417552
		P._tianshanica&P._tomentosa	0.00602376	0.0144264	0.417552
		P._mahaleb&P._avium	0.00195176	0.0029335	0.665335
		P._serrula&P._avium	0.00161691	0.00198787	0.813384
		P._avium&P._trichostoma	0.00161691	0.00198787	0.813384
		P._avium&P._serrulata	0.00161691	0.00198787	0.813384
		P._mahaleb&P._cerasus	0.0030733	0.00356693	0.86161
		P._mahaleb&P._fruticosa	0.0030733	0.00356693	0.86161
		P._mahaleb&P._cerasus_P._canescens_Gisela6	0.00335187	0.00369242	0.907769
		P._mahaleb&P._tianshanica	0.00335187	0.00369242	0.907769
		P._avium&P._cerasus	0.00436528	0.004523	0.96513
		P._avium&P._fruticosa	0.00436528	0.004523	0.96513
		P._avium&P._cerasus_P._canescens_Gisela6	0.00464387	0.00464666	0.9994
		P._avium&P._tianshanica	0.00464387	0.00464666	0.9994
		P._serrula&P._cerasus	0.00273468	0.00248356	1.10111
		P._serrula&P._fruticosa	0.00273468	0.00248356	1.10111
		P._cerasus&P._trichostoma	0.00273468	0.00248356	1.10111
		P._cerasus&P._serrulata	0.00273468	0.00248356	1.10111
		P._trichostoma&P._fruticosa	0.00273468	0.00248356	1.10111
		P._fruticosa&P._serrulata	0.00273468	0.00248356	1.10111
		P._serrula&P._cerasus_P._canescens_Gisela6	0.00301402	0.00257122	1.17221
		P._serrula&P._tianshanica	0.00301402	0.00257122	1.17221
		P._trichostoma&P._cerasus_P._canescens_Gisela6	0.00301402	0.00257122	1.17221
		P._trichostoma&P._tianshanica	0.00301402	0.00257122	1.17221
		P._cerasus_P._canescens_Gisela6&P._serrulata	0.00301402	0.00257122	1.17221
		P._tianshanica&P._serrulata	0.00301402	0.00257122	1.17221
		Average	0.00329647	0.00704789	0.467724
	LSC_matK	P._mahaleb&P._trichostoma	0.00084543	0.00617275	0.136962
		P._mahaleb&P._serrulata	0.000845437	0.00617075	0.137007
		P._mahaleb&P._serrula	0.00258381	0.0101898	0.25357
		P._mahaleb&P._avium	0.00168282	0.00629512	0.267321
		P._mahaleb&P._cerasus	0.00325912	0.0108454	0.300508
		P._mahaleb&P._fruticosa	0.00325912	0.0108454	0.300508
		P._mahaleb&P._cerasus_P._canescens_Gisela6	0.00325912	0.0108454	0.300508
		P._mahaleb&P._tianshanica	0.00325912	0.0108454	0.300508
		P._trichostoma&P._cerasus	0.00395538	0.0125343	0.315563
		P._trichostoma&P._fruticosa	0.00395538	0.0125343	0.315563
		P._trichostoma&P._cerasus_P._canescens_Gisela6	0.00395538	0.0125343	0.315563
		P._trichostoma&P._tianshanica	0.00395538	0.0125343	0.315563
		P._avium&P._cerasus	0.00335212	0.0096583	0.347071
		P._avium&P._fruticosa	0.00335212	0.0096583	0.347071
		P._avium&P._cerasus_P._canescens_Gisela6	0.00335212	0.0096583	0.347071
		P._avium&P._tianshanica	0.00335212	0.0096583	0.347071
		P._serrula&P._cerasus	0.00587185	0.0140874	0.416816
		P._serrula&P._fruticosa	0.00587185	0.0140874	0.416816
		P._serrula&P._cerasus_P._canescens_Gisela6	0.00587185	0.0140874	0.416816
		P._serrula&P._tianshanica	0.00587185	0.0140874	0.416816
		P._mahaleb&P._japonica	0.00351897	0.0081796	0.430213
		P._serrulata&P._cerasus	0.00421712	0.00943732	0.446856
		P._serrulata&P._fruticosa	0.00421712	0.00943732	0.446856
		P._serrulata&P._cerasus_P._canescens_Gisela6	0.00421712	0.00943732	0.446856
		P._serrulata&P._tianshanica	0.00421712	0.00943732	0.446856
		P._cerasus&P._japonica	0.00672234	0.0128831	0.521797
		P._fruticosa&P._japonica	0.00672234	0.0128831	0.521797
		P._cerasus_P._canescens_Gisela6&P._japonica	0.00672234	0.0128831	0.521797
		P._tianshanica&P._japonica	0.00672234	0.0128831	0.521797
		P._mahaleb&P._tomentosa	0.00439654	0.00820122	0.536084
		P._cerasus&P._tomentosa	0.00756131	0.0129161	0.585418
		P._fruticosa&P._tomentosa	0.00756131	0.0129161	0.585418
		P._cerasus_P._canescens_Gisela6&P._tomentosa	0.00756131	0.0129161	0.585418
		P._tianshanica&P._tomentosa	0.00756131	0.0129161	0.585418
		P._trichostoma&P._japonica	0.00322686	0.00376099	0.857981
		P._avium&P._japonica	0.00334644	0.00322202	1.03861
		P._trichostoma&P._tomentosa	0.00403344	0.00377007	1.06986
		P._avium&P._tomentosa	0.00418613	0.00323021	1.29593
		P._serrula&P._japonica	0.00635196	0.00464072	1.36874
		P._serrulata&P._serrula	0.00212807	0.00146804	1.4496
		P._serrula&P._tomentosa	0.00722665	0.00453283	1.59429
		P._serrulata&P._japonica	0.00450493	0.00253668	1.77592
		P._serrulata&P._tomentosa	0.00540259	0.0025433	2.12424
		P._trichostoma&P._serrula	0.00373941	0.00113859	3.28425
		Average	0.00449492	0.00921592	0.487734
	LSC_accD	P._serrulata&P._tomentosa	0.00175621	0.0214546	0.081857
		P._trichostoma&P._japonica	0.00166301	0.018906	0.0879623
		P._serrulata&P._japonica	0.00172492	0.0195673	0.0881533
		P._trichostoma&P._tomentosa	0.0017255	0.0195428	0.0882935
		P._serrulata&P._cerasus_P._canescens_Gisela6	0.000824086	0.00777257	0.106025
		P._serrulata&P._cerasus	0.000824086	0.00777257	0.106025
		P._serrulata&P._fruticosa	0.000824086	0.00777257	0.106025
		P._serrulata&P._tianshanica	0.000824086	0.00777257	0.106025
		P._avium&P._tomentosa	0.00323996	0.0304463	0.106416
		P._cerasus_P._canescens_Gisela6&P._japonica	0.00249471	0.0227789	0.109518
		P._japonica&P._cerasus	0.00249471	0.0227789	0.109518
		P._japonica&P._fruticosa	0.00249471	0.0227789	0.109518
		P._japonica&P._tianshanica	0.00249471	0.0227789	0.109518
		P._cerasus_P._canescens_Gisela6&P._tomentosa	0.00258844	0.022879	0.113136
		P._tomentosa&P._cerasus	0.00258844	0.022879	0.113136
		P._tomentosa&P._fruticosa	0.00258844	0.022879	0.113136
		P._tomentosa&P._tianshanica	0.00258844	0.022879	0.113136
		P._avium&P._japonica	0.00319881	0.0279064	0.114626
		P._serrula&P._tomentosa	0.00324139	0.0260012	0.124663
		P._mahaleb&P._japonica	0.00249599	0.0189122	0.131978
		P._mahaleb&P._tomentosa	0.00258978	0.0195512	0.132461
		P._serrula&P._japonica	0.00319979	0.0231769	0.13806
		P._serrulata&P._avium	0.00164168	0.0079398	0.206766
		P._mahaleb&P._serrulata	0.000824193	0.00387239	0.212838
		P._trichostoma&P._cerasus_P._canescens_Gisela6	0.000824579	0.00386634	0.213271
		P._trichostoma&P._cerasus	0.000824579	0.00386634	0.213271
		P._trichostoma&P._fruticosa	0.000824579	0.00386634	0.213271
		P._trichostoma&P._tianshanica	0.000824579	0.00386634	0.213271
		P._cerasus_P._canescens_Gisela6&P._avium	0.00246483	0.00793126	0.310774
		P._avium&P._cerasus	0.00246483	0.00793126	0.310774
		P._avium&P._fruticosa	0.00246483	0.00793126	0.310774
		P._avium&P._tianshanica	0.00246483	0.00793126	0.310774
		P._trichostoma&P._avium	0.00164264	0.00394927	0.415935
		P._serrulata&P._serrula	0.00164274	0.00394559	0.416349
		P._mahaleb&P._cerasus_P._canescens_Gisela6	0.00165013	0.00386743	0.426674
		P._mahaleb&P._cerasus	0.00165013	0.00386743	0.426674
		P._mahaleb&P._fruticosa	0.00165013	0.00386743	0.426674
		P._mahaleb&P._tianshanica	0.00165013	0.00386743	0.426674
		P._mahaleb&P._avium	0.00237839	0.00478967	0.496567
		P._serrula&P._cerasus_P._canescens_Gisela6	0.00246642	0.00394046	0.625923
		P._serrula&P._cerasus	0.00246642	0.00394046	0.625923
		P._serrula&P._fruticosa	0.00246642	0.00394046	0.625923
		P._serrula&P._tianshanica	0.00246642	0.00394046	0.625923
		P._serrula&P._avium	0.00328971	0.00394573	0.833739
		Average	0.00203426	0.0124103	0.163918
	SSC_ccsA	P._japonica&P._trichostoma	0.00130371	0.0101545	0.128388
		P._mahaleb&P._japonica	0.00130429	0.00505139	0.258204
		P._serrula&P._japonica	0.00130429	0.00505139	0.258204
		P._avium&P._japonica	0.00130429	0.00505139	0.258204
		P._japonica&P._serrulata	0.00130429	0.00505139	0.258204
		P._trichostoma&P._tomentosa	0.0026175	0.0100417	0.260662
		P._mahaleb&P._tomentosa	0.00261871	0.0049953	0.524234
		P._serrula&P._tomentosa	0.00261871	0.0049953	0.524234
		P._avium&P._tomentosa	0.00261871	0.0049953	0.524234
		P._tomentosa&P._serrulata	0.00261871	0.0049953	0.524234
		P._cerasus&P._trichostoma	0.00540534	0.00449363	1.20289
		P._trichostoma&P._fruticosa	0.00540534	0.00449363	1.20289
		P._trichostoma&P._cerasus_P._canescens_Gisela6	0.00540534	0.00449363	1.20289
		P._trichostoma&P._tianshanica	0.00540534	0.00449363	1.20289
		P._japonica&P._cerasus	0.00685731	0.00430034	1.5946
		P._japonica&P._fruticosa	0.00685731	0.00430034	1.5946
		P._japonica&P._cerasus_P._canescens_Gisela6	0.00685731	0.00430034	1.5946
		P._japonica&P._tianshanica	0.00685731	0.00430034	1.5946
		P._cerasus&P._tomentosa	0.00802465	0.00468524	1.71275
		P._fruticosa&P._tomentosa	0.00802465	0.00468524	1.71275
		P._cerasus_P._canescens_Gisela6&P._tomentosa	0.00802465	0.00468524	1.71275
		P._tianshanica&P._tomentosa	0.00802465	0.00468524	1.71275
		Average	0.00458011	0.00519545	0.881562
	LSC_cemA	P._avium&P._japonica	0.00182307	0.0296447	0.0614972
		P._avium&P._tomentosa	0.00182307	0.0296447	0.0614972
		P._japonica&P._cerasus	0.0018251	0.0295116	0.0618435
		P._japonica&P._fruticosa	0.0018251	0.0295116	0.0618435
		P._japonica&P._cerasus_P._canescens_Gisela6	0.0018251	0.0295116	0.0618435
		P._japonica&P._tianshanica	0.0018251	0.0295116	0.0618435
		P._cerasus&P._tomentosa	0.0018251	0.0295116	0.0618435
		P._fruticosa&P._tomentosa	0.0018251	0.0295116	0.0618435
		P._cerasus_P._canescens_Gisela6&P._tomentosa	0.0018251	0.0295116	0.0618435
		P._tianshanica&P._tomentosa	0.0018251	0.0295116	0.0618435
		P._mahaleb&P._japonica	0.00190798	0.0187384	0.101822
		P._mahaleb&P._tomentosa	0.00190798	0.0187384	0.101822
		P._serrula&P._japonica	0.00190798	0.0187384	0.101822
		P._serrula&P._tomentosa	0.00190798	0.0187384	0.101822
		P._japonica&P._trichostoma	0.00190798	0.0187384	0.101822
		P._japonica&P._serrulata	0.00190798	0.0187384	0.101822
		P._trichostoma&P._tomentosa	0.00190798	0.0187384	0.101822
		P._tomentosa&P._serrulata	0.00190798	0.0187384	0.101822
		Average	0.00186171	0.0247383	0.0752562
	LSC_clpP	P._mahaleb&P._avium	0.00224693	0.0145182	0.154767
		P._cerasus&P._avium	0.00224906	0.0144863	0.155255
		P._fruticosa&P._avium	0.00224906	0.0144863	0.155255
		P._cerasus_P._canescens_Gisela6&P._avium	0.00224906	0.0144863	0.155255
		P._serrula&P._avium	0.00225343	0.0143961	0.156531
		P._avium&P._tianshanica	0.00244429	0.0155551	0.157137
		P._serrula&P._tianshanica	0.00245298	0.0153815	0.159476
		P._mahaleb&P._tianshanica	0.0024567	0.0152946	0.160626
		P._serrula&P._tomentosa	0.00451555	0.0217095	0.207999
		P._cerasus&P._tomentosa	0.00462601	0.0201621	0.229441
		P._fruticosa&P._tomentosa	0.00462601	0.0201621	0.229441
		P._cerasus_P._canescens_Gisela6&P._tomentosa	0.00462601	0.0201621	0.229441
		P._japonica&P._tianshanica	0.00501864	0.0217987	0.230227
		P._avium&P._tomentosa	0.00676279	0.0219416	0.308218
		P._avium&P._japonica	0.00735162	0.0235738	0.311855
		P._trichostoma&P._tomentosa	0.00450779	0.0144445	0.312076
		P._trichostoma&P._avium	0.00224956	0.00719758	0.312544
		P._mahaleb&P._serrulata	0.00225082	0.00717939	0.313512
		P._cerasus&P._serrulata	0.0022529	0.00716366	0.314489
		P._fruticosa&P._serrulata	0.0022529	0.00716366	0.314489
		P._cerasus_P._canescens_Gisela6&P._serrulata	0.0022529	0.00716366	0.314489
		P._serrula&P._japonica	0.00737848	0.0233005	0.316667
		P._serrula&P._serrulata	0.00225724	0.00711998	0.31703
		P._trichostoma&P._tianshanica	0.00244867	0.00768745	0.318527
		P._serrulata&P._tianshanica	0.00244867	0.00768745	0.318527
		P._cerasus&P._japonica	0.00754274	0.0217974	0.346039
		P._fruticosa&P._japonica	0.00754274	0.0217974	0.346039
		P._cerasus_P._canescens_Gisela6&P._japonica	0.00754274	0.0217974	0.346039
		P._tomentosa&P._tianshanica	0.00754275	0.0217972	0.346042
		P._serrulata&P._tomentosa	0.00677458	0.0144363	0.469275
		P._trichostoma&P._japonica	0.00736514	0.015498	0.475231
		P._serrulata&P._japonica	0.00736514	0.015498	0.475231
		P._mahaleb&P._tomentosa	0.00450252	0.0072144	0.624102
		P._mahaleb&P._japonica	0.00735605	0.00773899	0.950518
		Average	0.00441066	0.0150529	0.293011
	IRA-SSC_ycf1	P._cerasus_P._canescens_Gisela6&P._serrulata	0.00320413	0.0148052	0.216419
		P._tianshanica&P._serrulata	0.00320413	0.0148052	0.216419
		P._cerasus&P._serrulata	0.00320464	0.0136482	0.234803
		P._fruticosa&P._serrulata	0.00320464	0.0136482	0.234803
		P._cerasus_P._canescens_Gisela6&P._serrula	0.00302105	0.0120471	0.25077
		P._tianshanica&P._serrula	0.00302105	0.0120471	0.25077
		P._cerasus&P._serrula	0.00302159	0.0109362	0.276292
		P._fruticosa&P._serrula	0.00302159	0.0109362	0.276292
		P._tomentosa&P._serrulata	0.00651822	0.0222247	0.293287
		P._avium&P._serrulata	0.0019882	0.00668794	0.297281
		P._tomentosa&P._cerasus_P._canescens_Gisela6	0.00894953	0.0297535	0.300789
		P._tomentosa&P._tianshanica	0.00894953	0.0297535	0.300789
		P._cerasus_P._canescens_Gisela6&P._avium	0.00401843	0.0131842	0.304791
		P._tianshanica&P._avium	0.00401843	0.0131842	0.304791
		P._tomentosa&P._cerasus	0.00895276	0.0287463	0.311441
		P._tomentosa&P._fruticosa	0.00895276	0.0287463	0.311441
		P._tomentosa&P._serrula	0.00631622	0.0202598	0.311762
		P._japonica&P._serrulata	0.00622705	0.0190135	0.327507
		P._cerasus&P._avium	0.00401945	0.0122258	0.328769
		P._fruticosa&P._avium	0.00401945	0.0122258	0.328769
		P._japonica&P._cerasus_P._canescens_Gisela6	0.00866423	0.0263264	0.329108
		P._japonica&P._tianshanica	0.00866423	0.0263264	0.329108
		P._serrulata&P._serrula	0.000655716	0.00198522	0.330299
		P._cerasus_P._canescens_Gisela6&P._trichostoma	0.00374095	0.0109894	0.340415
		P._tianshanica&P._trichostoma	0.00374095	0.0109894	0.340415
		P._japonica&P._cerasus	0.00866634	0.0253178	0.342303
		P._japonica&P._fruticosa	0.00866634	0.0253178	0.342303
		P._japonica&P._serrula	0.00603534	0.0168924	0.35728
		P._serrulata&P._trichostoma	0.0016944	0.00467246	0.362635
		P._tomentosa&P._trichostoma	0.00745931	0.0201262	0.370627
		P._tomentosa&P._avium	0.00748863	0.0201433	0.371769
		P._cerasus&P._trichostoma	0.00374178	0.00997539	0.375101
		P._fruticosa&P._trichostoma	0.00374178	0.00997539	0.375101
		P._avium&P._serrula	0.00178293	0.00459137	0.388322
		P._japonica&P._avium	0.00717496	0.017325	0.414138
		P._japonica&P._trichostoma	0.00716361	0.0168422	0.425338
		P._tomentosa&P._mahaleb	0.00783105	0.0176907	0.442664
		P._japonica&P._tomentosa	0.00165525	0.00373922	0.442673
		P._cerasus_P._canescens_Gisela6&P._mahaleb	0.00541091	0.0117745	0.459544
		P._tianshanica&P._mahaleb	0.00541091	0.0117745	0.459544
		P._japonica&P._mahaleb	0.00775339	0.0157009	0.49382
		P._cerasus&P._mahaleb	0.00541791	0.0108267	0.50042
		P._fruticosa&P._mahaleb	0.00541791	0.0108267	0.50042
		P._mahaleb&P._serrulata	0.00335744	0.00670339	0.500857
		P._mahaleb&P._avium	0.00374929	0.00644616	0.581631
		P._avium&P._trichostoma	0.00250173	0.00424777	0.588952
		P._mahaleb&P._serrula	0.00318732	0.00444963	0.716312
		P._serrula&P._trichostoma	0.00153481	0.00196318	0.781799
		Average	0.00500296	0.0144337	0.346616
	IRB_ycf2	P._avium&P._tomentosa	0.000567126	0.0045912	0.123525
		P._avium&P._japonica	0.000566564	0.00457993	0.123706
		P._tianshanica&P._tomentosa	0.00102619	0.00597105	0.171861
		P._tianshanica&P._japonica	0.00102483	0.00595602	0.172067
		P._mahaleb&P._tomentosa	0.000567213	0.00327492	0.173199
		P._serrula&P._tomentosa	0.000567213	0.00327492	0.173199
		P._trichostoma&P._tomentosa	0.000567213	0.00327492	0.173199
		P._serrulata&P._tomentosa	0.000567213	0.00327492	0.173199
		P._mahaleb&P._japonica	0.000566651	0.00326689	0.173453
		P._serrula&P._japonica	0.000566651	0.00326689	0.173453
		P._trichostoma&P._japonica	0.000566651	0.00326689	0.173453
		P._serrulata&P._japonica	0.000566651	0.00326689	0.173453
		P._tianshanica&P._avium	0.000628134	0.00269148	0.233379
		P._cerasus&P._tomentosa	0.00124159	0.00511064	0.242943
		P._fruticosa&P._tomentosa	0.00124159	0.00511064	0.242943
		P._cerasus_P._canescens_Gisela6&P._tomentosa	0.00124159	0.00511064	0.242943
		P._cerasus&P._japonica	0.00124017	0.00509962	0.243189
		P._fruticosa&P._japonica	0.00124017	0.00509962	0.243189
		P._cerasus_P._canescens_Gisela6&P._japonica	0.00124017	0.00509962	0.243189
		P._cerasus&P._avium	0.000723969	0.00230612	0.313935
		P._fruticosa&P._avium	0.000723969	0.00230612	0.313935
		P._cerasus_P._canescens_Gisela6&P._avium	0.000723969	0.00230612	0.313935
		P._tianshanica&P._mahaleb	0.000628195	0.000895475	0.701522
		P._tianshanica&P._serrula	0.000628195	0.000895475	0.701522
		P._tianshanica&P._trichostoma	0.000628195	0.000895475	0.701522
		P._tianshanica&P._serrulata	0.000628195	0.000895475	0.701522
		P._cerasus&P._mahaleb	0.000724027	0.000767482	0.94338
		P._cerasus&P._serrula	0.000724027	0.000767482	0.94338
		P._cerasus&P._trichostoma	0.000724027	0.000767482	0.94338
		P._cerasus&P._serrulata	0.000724027	0.000767482	0.94338
		P._fruticosa&P._mahaleb	0.000724027	0.000767482	0.94338
		P._fruticosa&P._serrula	0.000724027	0.000767482	0.94338
		P._fruticosa&P._trichostoma	0.000724027	0.000767482	0.94338
		P._fruticosa&P._serrulata	0.000724027	0.000767482	0.94338
		P._cerasus_P._canescens_Gisela6&P._mahaleb	0.000724027	0.000767482	0.94338
		P._cerasus_P._canescens_Gisela6&P._serrula	0.000724027	0.000767482	0.94338
		P._cerasus_P._canescens_Gisela6&P._trichostoma	0.000724027	0.000767482	0.94338
		P._cerasus_P._canescens_Gisela6&P._serrulata	0.000724027	0.000767482	0.94338
		Average	0.000767542	0.00263941	0.2908
	IRA_ycf2	P._avium&P._tomentosa_	0.000567126	0.0045912	0.123525
		P._avium&P._japonica	0.000566564	0.00457993	0.123706
		P._tianshanica&P._tomentosa_	0.00102619	0.00597105	0.171861
		P._tianshanica&P._japonica	0.00102483	0.00595602	0.172067
		P._mahaleb&P._tomentosa_	0.000567213	0.00327492	0.173199
		P._serrula&P._tomentosa_	0.000567213	0.00327492	0.173199
		P._trichostoma&P._tomentosa_	0.000567213	0.00327492	0.173199
		P._serrulata&P._tomentosa_	0.000567213	0.00327492	0.173199
		P._mahaleb&P._japonica	0.000566651	0.00326689	0.173453
		P._serrula&P._japonica	0.000566651	0.00326689	0.173453
		P._trichostoma&P._japonica	0.000566651	0.00326689	0.173453
		P._serrulata&P._japonica	0.000566651	0.00326689	0.173453
		P._tianshanica&P._avium	0.000628134	0.00269148	0.233379
		P._cerasus&P._tomentosa_	0.00124159	0.00511064	0.242943
		P._fruticosa&P._tomentosa_	0.00124159	0.00511064	0.242943
		P._cerasus_P._canescens_Gisela6&P._tomentosa_	0.00124159	0.00511064	0.242943
		P._cerasus&P._japonica	0.00124017	0.00509962	0.243189
		P._fruticosa&P._japonica	0.00124017	0.00509962	0.243189
		P._cerasus_P._canescens_Gisela6&P._japonica	0.00124017	0.00509962	0.243189
		P._cerasus&P._avium	0.000723969	0.00230612	0.313935
		P._fruticosa&P._avium	0.000723969	0.00230612	0.313935
		P._cerasus_P._canescens_Gisela6&P._avium	0.000723969	0.00230612	0.313935
		P._tianshanica&P._mahaleb	0.000628195	0.000895475	0.701522
		P._tianshanica&P._serrula	0.000628195	0.000895475	0.701522
		P._tianshanica&P._trichostoma	0.000628195	0.000895475	0.701522
		P._tianshanica&P._serrulata	0.000628195	0.000895475	0.701522
		P._cerasus&P._mahaleb	0.000724027	0.000767482	0.94338
		P._cerasus&P._serrula	0.000724027	0.000767482	0.94338
		P._cerasus&P._trichostoma	0.000724027	0.000767482	0.94338
		P._cerasus&P._serrulata	0.000724027	0.000767482	0.94338
		P._fruticosa&P._mahaleb	0.000724027	0.000767482	0.94338
		P._fruticosa&P._serrula	0.000724027	0.000767482	0.94338
		P._fruticosa&P._trichostoma	0.000724027	0.000767482	0.94338
		P._fruticosa&P._serrulata	0.000724027	0.000767482	0.94338
		P._cerasus_P._canescens_Gisela6&P._mahaleb	0.000724027	0.000767482	0.94338
		P._cerasus_P._canescens_Gisela6&P._serrula	0.000724027	0.000767482	0.94338
		P._cerasus_P._canescens_Gisela6&P._trichostoma	0.000724027	0.000767482	0.94338
		P._cerasus_P._canescens_Gisela6&P._serrulata	0.000724027	0.000767482	0.94338
		Prunus_tianshanica&Prunus_cerasus	0.00696346	0.000452981	15.3725
		Prunus_tianshanica&Prunus_fruticosa	0.00696346	0.000452981	15.3725
		Prunus_tianshanica&Prunus_cerasus_Prunus_canescens_Gisela6	0.00696346	0.000452981	15.3725
		Prunus_tianshanica&Prunus_mahaleb	0.00849234	0.000149478	56.8132
		Prunus_tianshanica&Prunus_serrula	0.00849234	0.000149478	56.8132
		Prunus_tianshanica&Prunus_trichostoma	0.00849234	0.000149478	56.8132
		Prunus_tianshanica&Prunus_serrulata	0.00849234	0.000149478	56.8132
		Prunus_tianshanica&Prunus_avium	0.00849234	0.000149478	56.8132
		Prunus_tianshanica&Prunus_japonica	0.00994839	6.17895e-05	161.004
		Prunus_tianshanica&Prunus_tomentosa	0.00994839	6.17895e-05	161.004
		Average	0.00278496	0.00162621	1.71255

## Sheet: Table S6C
	Table S6C Ka/Ks ratios of 30 protein-coding genes of 10 Cerasus species chloroplast genomes in comparison with P. avium.
	Protine-codng gene	P. cerasus	P. cerasus × P. canescens ‘Gisela 6’	P. fruticosa	P. tianshanica	P. japonica	P. tomentosa	P. mahaleb	P. serrula	P. trichostoma	P. serrulata	Average
	IRB_ycf2	0.313935	0.313935	0.313935	0.233379	0.123706	0.123525					0.237069
	IRA-SSC_ycf1	0.328769	0.304791	0.328769	0.304791	0.414138	0.371769	0.581631	0.388322	0.588952	0.297281	0.390921
	LSC_accD	0.310774	0.310774	0.310774	0.310774	0.114626	0.106416	0.496567	0.833739	0.415935	0.206766	0.341715
	LSC_rps15	0.247101	0.247101	0.247101	0.247101	0.614209	0.614209	0.881842	0.118622	0.247101	0.247101	0.371149
	LSC_rps16	0.148704	0.148704	0.148704	0.148704	0.081924	0.081924	0.461546	0.148704	0.148704	0.148704	0.166632
	LSC_rpoC2	0.96513	0.9994	0.96513	0.9994	0.291516	0.347214	0.665335	0.813384	0.813384	0.813384	0.767328
	LSC_clpP	0.155255	0.155255	0.155255	0.157137	0.311855	0.308218	0.154767	0.156531	0.312544		0.207424
	LSC_matK	0.347071	0.347071	0.347071	0.347071	1.03861	1.29593	0.267321				0.570021
	LSC_rpoB	0.130494	0.130494	0.130494	0.130494	0.105875	0.154799	0.0519799				0.119233
	LSC_petA	0.29218	0.29218	0.29218	0.29218	0.323726	0.323726					0.302695
	LSC_psbC	0.168533	0.168533	0.168533	0.168533	0.111626	0.111626					0.149564
	LSC_rps3	0.238431	0.238431	0.238431	0.238431	0.0800444	0.0800444					0.185635
	LSC_rbcL		0.268891	0.268891	0.268891	0.407367	0.268891	0.240515				0.287241
	LSC_psbB	0.292156	0.292156	0.292156	0.292156							0.292156
	LSC_rpl16	0.489618	0.489618	0.489618	0.489618							0.489618
	LSC_rpoA	0.489618	0.0774922	0.489618	0.0774922							0.283555
	LSC_atpB	0.308096	0.308096	0.308096	0.308096				0.156351		0.314584	0.283886
	LSC_atpA					0.0488532	0.0360343					0.0424438
	LSC_atpI					0.150066	0.150066		0.302922			0.201018
	LSC_cemA					0.0614972	0.0614972					0.0614972
	LSC_rpoC1									0.0857519	0.0639482	0.0748501
	LSC_rps4					0.0941647	0.142392					0.118278
	LSC_atpF		0.292017		0.292017							0.292017
	LSC_ndhK									0.129177		0.129177
	LSC_petB								0.0680914			0.0680914
	SSC_ndhI	0.456614	0.74392	0.456614	0.74392	0.0951138	0.0994485				0.485727	0.440194
	SSC_ndhA					0.0565211	0.113087	0.287329				0.152312
	SSC_ndhD					0.45374	0.45374	0.309803				0.405761
	SSC_ccsA					0.258204	0.524234					0.391219
	SSC_ndhH								0.0581549	0.0581549		0.0581549
