# Supplementary material for: Evolutionary and phylogenetic analyses of 11 Cerasus species based on the complete chloroplast genome
Source: Front Plant Sci. 2023 Mar 3;14:1070600. doi: 10.3389/fpls.2023.1070600 (PMC10022824; doi:10.3389/fpls.2023.1070600)
Supplement: Supplementary file 8 [file Table_7.xlsx]

## Sheet: Table S7
Table S7 Classification of the subgenus Cerasus according to Yü et al. (1986) and Webster and Looney (1996).
Classification of the subgenus Cerasus according to Yü et al. (1986)			Classification of the subgenus Cerasus according to Webster and Looney (1996)
Subg. Microcerasus (Dwarf cherry)	Sect. Spiraeopsis	P. pogonostyla	Sect. Microcerasus Webb.	P. besseyi Bailey
		P. dictyoneura		P. incana (Pall.)
		P. humilisBge		P. humilis Bge.
		P. glandulosa Thunb.		P. glandulosa Thunb.
		P. japonica Thunb.		P. japonica Thunb.
	Sect. Amygdalocerasus	P. tomentosa		P. tomentosa Thunb.
		P. tianshanica		P. microcarpa C.A. Mey.
				P. prostrata Labill.
				P. pumila L.
				P. jacquemontii Hook.
Subg. Cerasus (True cherry)	Sect. cerasus	P. avium	Sect. Cerasus Kochne	P. avium L.
		P. fruticosa		P. fruticosa Pall.
		P. vulgaris		P. cerasus L.
	Sect. Lobopetalum	P. pseudocerasus	Sect. Lobopatulum Kochne	P. pseudocerasus Lindl.
		P. dielsiana		P. dielsiana
		P. duclouxii		P. cantabrigiensis Stapf.
		P. glabra		P. inwolucrata Kochne
		P. cyclamina
		P. schneideriana
		P. scopulorum
	Sect. Mahaleb Focke	P. mahaleb	Sect. Mahaleb Focke	P. mahaleb L.
				P. emarginata (Hook.) Walp.
				P. pennsylvanica L.
				P. prunifolia(Greene) Shafer
	Sect. Phyllomahaleb	P. maximowiczii	Sect. Phyllomahaleb Koehne	P. maximowiczii Rupr.
		P. pleiocerasus		P. pleiocerasus Koehne
		P. claviculata
		P. patentipila
		P. conadenia
		P. szechuanica
	Sect. Phyllocerasus	P. clarofolia	Sect. Phyllocerasus Koehne	P. pilosiuscula Koehne (P. clarofolia)
		P. discoidea
		P. polytricha
		P. tatsienensis
	Sect. Pseudomahaleb	P. henryi	Sect. Pseudocerasus Kochne	P. incisa Thunb.
		P. pusilliflora		P. canescens Bois
		P. yunnanensis		P. sargentii Rehd.
	Sect. Sargentiella	P. yedoensis		P. yedoensis Matsum.
		P. subhirtella		P. subhirtella Miq.
		P. serrulata		P. serrulata Lindl.
	Sect. Serrula	P. campanulata		P. campanulata Maxim.
		P. cerasoides		P. cerasoides D. Don.
		P. conradinae		P. sieboldii (Carr.)
		P. rufa		P. nipponica Matsum.
		P. serrula		P. kurilensis (Miyabe) Wils. (P. nipponica var. kurilensis)
	Sect. Ceraseidos	P. caudata
		P. crataegifolia
		P. mugus
		P. setulosa
		P. stipulacea
		P. trichostoma
Blue, the same classification of species; Red, different taxa of the same species.
